# Supplementary material for: Unmanned aerial image dataset: Ready for 3D reconstruction
Source: Data Brief. 2019 May 24;25:103962. doi: 10.1016/j.dib.2019.103962 (PMC6554229; doi:10.1016/j.dib.2019.103962)
Supplement: Supplementary file 2 — Multimedia component 2 [file mmc2.zip]

Archive with 8 entries (8 files):
- DenseMatching.txt
- DirectEOPs.txt
- GCPs.txt
- ObjectPoints.txt
- RefinedEOPs.txt
- RefinedIOPs.txt
- TiePoints.txt
- TimeStamps.txt
