# Supplementary material for: Unmanned aerial image dataset: Ready for 3D reconstruction
Source: Data Brief. 2019 May 24;25:103962. doi: 10.1016/j.dib.2019.103962 (PMC6554229; doi:10.1016/j.dib.2019.103962)
Supplement: Supplementary file 2 — Multimedia component 2 [file mmc2.zip › DenseMatching.txt]

82	83
83	84
84	85
85	86
104	105
105	106
106	107
108	109
109	110
127	128
128	129
129	130
130	131
131	132
153	154
155	156
157	158
