# Supplementary material for: Unmanned aerial image dataset: Ready for 3D reconstruction
Source: Data Brief. 2019 May 24;25:103962. doi: 10.1016/j.dib.2019.103962 (PMC6554229; doi:10.1016/j.dib.2019.103962)
Supplement: Supplementary file 2 — Multimedia component 2 [file mmc2.zip › DirectEOPs.txt]

1	193161.446	5025126.780	372.905	-0.600	-1.030	-92.790
2	193171.576	5025125.838	374.825	-1.110	-0.420	-91.750
3	193179.381	5025127.588	371.037	-1.890	-4.360	-38.630
4	193184.187	5025127.000	371.412	1.450	1.010	1.050
5	193184.846	5025128.433	371.722	1.060	-2.050	2.390
6	193182.098	5025132.430	372.534	1.220	-1.180	3.060
7	193179.019	5025137.026	375.517	0.910	-0.910	0.360
8	193173.981	5025141.357	375.426	-0.370	0.540	68.790
9	193166.371	5025145.092	369.884	2.120	1.320	72.220
10	193157.105	5025147.120	371.786	0.340	1.570	74.210
11	193146.060	5025146.888	373.982	0.970	1.100	74.900
12	193137.560	5025146.275	373.695	1.120	1.030	75.710
13	193127.006	5025147.203	374.733	1.100	1.040	77.380
14	193115.949	5025147.614	373.682	1.010	0.550	77.190
15	193106.235	5025148.976	371.382	0.510	1.260	76.410
16	193094.582	5025146.527	372.525	1.450	0.850	76.330
17	193084.941	5025146.716	370.725	0.880	0.880	75.480
18	193075.580	5025147.309	375.017	1.050	1.080	75.790
19	193065.065	5025148.842	370.941	-0.070	0.760	75.150
20	193055.290	5025149.285	371.161	0.170	0.500	74.410
21	193044.155	5025149.526	373.087	0.600	0.920	74.380
22	193032.684	5025149.587	371.787	0.570	0.770	75.680
23	193023.921	5025150.180	372.307	1.150	0.590	77.080
24	193013.721	5025149.282	372.289	1.160	0.100	76.290
25	193003.017	5025150.937	376.104	1.170	2.040	74.440
26	192995.408	5025149.503	376.935	2.700	0.860	-1.890
27	192992.867	5025150.212	370.503	-1.380	-0.680	-17.000
28	192993.257	5025152.563	374.060	2.030	-1.000	-14.750
29	192996.957	5025158.106	373.494	0.460	-1.740	-15.970
30	193000.214	5025165.074	373.608	3.560	-1.820	-36.460
31	193007.188	5025168.289	374.869	-3.460	-1.010	-92.930
32	193013.994	5025167.841	374.359	-0.250	-2.450	-90.230
33	193023.833	5025171.832	372.652	-1.210	-1.630	-91.010
34	193032.537	5025171.563	375.354	-1.550	-1.480	-90.530
35	193042.817	5025170.848	371.994	-0.070	-1.030	-91.000
36	193054.788	5025170.105	373.653	-1.190	-1.390	-88.140
37	193065.623	5025169.549	373.427	-1.660	-1.420	-87.490
38	193075.905	5025168.541	372.706	-1.840	-1.290	-88.350
39	193089.197	5025168.889	373.536	-1.600	-1.350	-89.500
40	193097.904	5025168.451	373.541	-1.750	-1.580	-89.430
41	193109.259	5025168.883	371.065	-1.210	-0.900	-89.140
42	193120.189	5025168.327	370.691	-1.750	-1.110	-88.830
43	193131.151	5025167.611	375.455	-1.710	-0.970	-89.050
44	193141.395	5025166.474	371.460	-1.870	-1.050	-89.770
45	193151.270	5025167.500	370.909	-1.670	-0.980	-90.630
46	193161.917	5025166.277	373.500	-0.940	-1.030	-89.570
47	193172.026	5025165.539	375.129	-0.820	-0.950	-89.220
48	193181.431	5025166.979	374.215	-1.800	-5.320	-35.650
49	193184.267	5025166.824	371.265	0.270	1.070	5.850
50	193185.300	5025167.925	372.723	1.400	-2.540	4.610
51	193182.524	5025171.725	372.841	1.080	-1.710	5.130
52	193180.010	5025177.215	375.119	1.570	-1.470	5.390
53	193174.708	5025180.420	371.295	0.130	0.550	66.450
54	193165.493	5025182.576	374.009	0.910	1.540	73.200
55	193156.138	5025185.651	374.462	0.920	1.220	74.630
56	193147.401	5025186.615	373.231	1.750	0.970	75.400
57	193138.217	5025189.091	371.428	1.430	1.310	77.630
58	193126.650	5025187.254	372.133	0.780	1.020	77.430
59	193116.936	5025187.448	372.432	1.630	0.820	78.400
60	193106.006	5025187.389	371.049	1.010	0.600	77.420
61	193096.703	5025187.705	372.931	1.450	1.070	76.410
62	193085.357	5025188.312	370.890	1.150	0.920	77.360
63	193075.685	5025188.085	371.813	1.310	0.680	77.930
64	193065.824	5025190.203	372.637	1.230	1.470	79.780
65	193056.060	5025188.947	371.676	0.680	1.090	79.360
66	193046.098	5025188.643	372.086	1.190	1.150	77.450
67	193035.041	5025191.369	372.664	1.910	0.160	79.130
68	193024.043	5025191.585	370.731	0.810	1.080	80.410
69	193013.841	5025189.973	373.878	1.440	1.200	79.940
70	193003.922	5025189.178	374.415	1.060	1.060	80.230
71	192997.063	5025189.352	374.592	1.640	1.980	7.810
72	192993.232	5025189.761	371.711	-0.270	-1.140	-12.870
73	192994.352	5025193.284	372.085	1.080	-0.410	-14.110
74	192996.127	5025197.262	371.037	0.830	-1.670	-11.990
75	193001.615	5025204.817	375.893	4.890	0.450	-37.010
76	193005.880	5025208.039	375.705	-3.620	-2.050	-97.040
77	193013.769	5025208.374	373.657	1.390	-1.730	-90.020
78	193023.871	5025209.703	372.262	-0.420	-2.570	-95.170
79	193033.990	5025210.031	374.043	-1.300	-1.400	-92.640
80	193043.567	5025210.411	370.566	-0.940	-1.510	-92.240
81	193054.580	5025211.029	372.662	-0.390	-2.340	-92.920
82	193066.877	5025210.416	371.776	-1.620	-2.350	-91.590
83	193076.611	5025208.497	370.767	-0.430	-2.260	-90.750
84	193085.784	5025207.804	370.127	-1.330	-1.260	-83.170
85	193096.997	5025208.658	372.328	-1.860	-1.160	-88.620
86	193107.078	5025206.257	371.485	-0.820	-2.050	-93.060
87	193118.681	5025208.911	373.508	-0.680	-1.350	-93.990
88	193128.797	5025207.720	371.899	-1.450	-1.510	-90.780
89	193137.964	5025206.886	373.144	-0.800	-1.230	-89.460
90	193148.652	5025206.940	373.671	-1.010	-0.840	-91.330
91	193158.240	5025205.742	373.477	-1.410	-1.750	-92.800
92	193168.603	5025206.237	370.008	-1.220	-1.370	-91.950
93	193179.454	5025207.481	370.023	-1.750	-4.230	-74.530
94	193185.454	5025206.214	371.173	0.660	-0.860	7.720
95	193187.151	5025207.091	372.463	1.400	-1.920	6.490
96	193185.155	5025209.068	373.542	0.110	-1.290	7.380
97	193183.372	5025214.905	371.633	1.670	-1.520	7.550
98	193179.096	5025221.069	374.162	5.480	-4.870	39.370
99	193171.274	5025222.928	373.308	-0.520	0.980	74.340
100	193162.313	5025224.879	373.249	1.820	1.360	77.350
101	193152.498	5025226.346	372.504	1.400	0.640	76.610
102	193143.915	5025229.265	370.450	2.240	1.140	78.220
103	193132.514	5025226.557	369.706	0.890	1.190	79.090
104	193122.691	5025229.263	372.099	1.390	0.720	78.420
105	193111.576	5025229.294	373.027	0.970	1.030	79.370
106	193102.221	5025228.948	371.118	2.050	1.050	78.690
107	193091.178	5025226.934	369.797	1.110	0.860	78.290
108	193081.536	5025227.743	370.731	0.900	1.010	79.740
109	193071.367	5025228.249	369.928	0.430	0.680	78.920
110	193061.271	5025229.433	370.748	0.100	0.910	79.590
111	193050.345	5025228.108	372.035	1.300	0.950	78.900
112	193039.258	5025230.078	373.045	1.310	0.810	78.720
113	193029.329	5025228.597	372.445	1.660	0.810	78.360
114	193020.702	5025230.435	374.067	1.250	0.660	78.810
115	193009.374	5025229.759	371.608	0.910	1.040	79.230
116	193001.176	5025230.736	374.713	1.270	2.970	37.640
117	192995.880	5025230.357	373.809	-0.250	-0.880	-13.440
118	192995.991	5025232.516	373.977	0.780	-0.570	-11.300
119	192995.991	5025237.241	370.918	0.380	-1.130	-11.240
120	193000.417	5025241.623	374.304	0.810	-2.070	-13.300
121	193004.339	5025247.878	372.592	-0.020	-0.850	-92.160
122	193013.071	5025247.487	372.016	-2.760	-1.270	-88.280
123	193020.404	5025249.280	372.769	-0.560	-1.870	-88.540
124	193031.566	5025251.493	371.015	-0.870	-1.390	-92.030
125	193042.297	5025250.892	370.351	0.030	-3.040	-90.110
126	193051.916	5025250.525	370.893	-2.250	-1.170	-88.640
127	193060.793	5025251.422	372.989	-1.260	-1.970	-89.640
128	193072.571	5025250.370	373.758	-1.490	-1.570	-90.220
129	193083.021	5025249.845	371.536	-1.790	-1.610	-90.250
130	193094.795	5025250.354	373.800	-1.030	-1.050	-91.710
131	193104.687	5025249.870	373.247	-0.600	-1.140	-92.640
132	193116.211	5025248.795	369.630	-1.340	-1.180	-92.380
133	193125.606	5025247.245	372.696	-1.780	-0.700	-89.720
134	193136.280	5025247.163	371.783	-1.950	-1.300	-91.560
135	193146.346	5025249.044	374.597	-0.710	-0.790	-92.610
136	193156.566	5025246.197	369.862	-1.360	-0.750	-91.940
137	193167.990	5025247.392	372.799	-1.410	-0.740	-93.900
138	193177.891	5025246.098	372.150	-0.050	-2.460	-93.110
139	193185.277	5025247.635	372.090	2.290	0.990	-174.940
140	193186.256	5025241.051	371.456	-1.210	1.590	-175.680
141	193189.356	5025231.909	364.931	-2.330	-0.270	-172.690
142	193189.030	5025224.746	363.587	-0.410	1.320	-173.260
143	193188.691	5025215.491	359.181	-2.430	-1.980	-172.780
144	193187.439	5025210.535	354.861	0.450	-0.430	98.040
145	193181.313	5025206.858	355.636	-0.440	0.680	84.000
146	193172.873	5025204.349	356.422	1.160	0.040	83.450
147	193163.850	5025205.338	352.025	1.470	1.240	85.850
148	193154.332	5025204.032	348.714	0.890	0.460	84.470
149	193145.349	5025206.256	346.575	1.100	0.700	85.950
150	193135.601	5025206.853	344.663	1.320	1.130	87.190
151	193125.809	5025207.119	340.909	0.150	0.350	87.340
152	193114.628	5025206.183	341.341	1.180	0.930	86.360
153	193107.280	5025208.853	337.003	-0.400	3.370	35.340
154	193104.544	5025211.547	337.666	1.180	-1.500	13.460
155	193100.879	5025218.144	330.107	2.360	0.880	13.360
156	193099.941	5025221.168	329.911	0.790	-0.570	12.340
157	193099.425	5025226.627	323.583	1.850	-0.040	12.210
158	193100.939	5025230.985	321.463	1.980	-0.630	13.230
