# Supplementary material for: Unmanned aerial image dataset: Ready for 3D reconstruction
Source: Data Brief. 2019 May 24;25:103962. doi: 10.1016/j.dib.2019.103962 (PMC6554229; doi:10.1016/j.dib.2019.103962)
Supplement: Supplementary file 2 — Multimedia component 2 [file mmc2.zip › GCPs.txt]

-4	193153.307	5025156.675	299.630
-5	193126.758	5025163.661	304.067
-6	193126.023	5025196.090	299.021
-7	193090.067	5025183.208	299.444
-8	193073.094	5025141.189	301.917
-9	193105.232	5025220.136	298.978
-10	193094.839	5025208.802	302.814
-11	193073.140	5025231.669	298.186
-12	193046.646	5025237.772	298.169
-13	193034.585	5025220.009	300.447
-14	193026.184	5025191.074	301.304
-15	193048.708	5025180.458	311.186
-16	193046.447	5025160.512	312.868
-17	193064.105	5025185.022	305.860
-18	193059.763	5025204.389	304.717
-19	193119.453	5025256.630	297.782
-20	193080.770	5025264.279	297.589
-21	193095.326	5025251.379	301.069
-22	193134.618	5025123.001	303.034
-99999	193070.391	5025159.613	302.330
-99998	193047.935	5025145.688	313.410
-99997	193128.587	5025171.471	299.692
-99995	193163.287	5025173.802	299.322
-99994	193082.382	5025216.588	298.765
-99993	193114.518	5025180.358	299.495
-99992	193021.354	5025247.277	303.022
-99990	193158.323	5025218.699	306.284
-99989	193124.584	5025263.902	297.646
-99988	193046.505	5025205.638	307.341
-99987	193083.234	5025171.832	301.887
-99986	193043.983	5025191.606	307.743
-99985	193134.981	5025133.303	303.227
-99984	193088.126	5025189.515	299.337
-99983	193108.764	5025167.805	303.334
-99982	193141.852	5025186.444	299.130
-99980	193139.094	5025166.781	303.208
-99979	193052.446	5025192.600	305.256
-99977	193163.264	5025212.451	305.709
-99975	193125.870	5025133.909	309.787
-99974	193060.960	5025176.246	307.530
-99973	193052.828	5025162.403	311.213
-99971	193144.543	5025209.029	303.535
-99970	193051.246	5025202.043	305.475
-99969	193163.464	5025191.480	302.722
-99968	193103.822	5025216.538	299.152
-99967	193189.913	5025172.053	299.752
-99966	193108.255	5025229.855	298.970
-99965	193095.522	5025240.439	303.521
-99964	193125.480	5025184.687	299.278
-99963	193067.117	5025157.362	303.886
-99962	193170.099	5025202.236	305.678
-99961	193167.274	5025162.846	298.925
-99960	193074.595	5025192.186	301.361
-99959	193072.452	5025239.991	297.962
-99958	193125.494	5025203.780	298.811
-99955	193029.088	5025160.466	317.344
-99954	193031.126	5025196.205	301.337
-99953	193170.036	5025216.707	305.736
-99952	193094.013	5025191.368	299.376
-99951	193039.170	5025158.819	311.360
-99950	193033.752	5025219.529	300.440
-99949	193077.320	5025158.172	302.282
-99948	193164.568	5025201.768	305.739
-99947	193020.999	5025211.118	307.853
-99946	193142.297	5025221.200	299.049
-99945	193115.601	5025241.194	298.188
-99944	193032.038	5025227.303	299.491
-99943	193151.666	5025178.068	299.273
-99942	193014.999	5025160.634	315.176
-99941	193123.673	5025154.439	310.283
-99940	193089.590	5025160.371	305.055
-99939	193126.616	5025157.655	307.194
-99938	193006.684	5025149.631	313.819
-99937	193059.273	5025156.132	307.949
-99936	193141.774	5025197.651	302.209
-99935	193114.484	5025205.602	298.944
-99934	193125.425	5025214.773	298.578
-99933	193161.463	5025229.257	308.188
-99932	193132.688	5025181.829	299.321
-99931	193099.454	5025159.607	304.171
-99930	193149.276	5025184.019	299.187
-99929	193012.949	5025196.944	311.103
-99928	193156.973	5025207.949	305.534
-99927	193112.106	5025131.092	316.139
-99926	193025.062	5025200.408	301.212
-99925	193022.218	5025153.084	316.669
-99924	193175.678	5025184.287	299.377
-99923	193121.113	5025207.407	298.825
-99922	193037.565	5025174.691	309.835
-99921	193137.394	5025241.111	298.510
-99920	193027.894	5025174.779	311.104
-99919	193167.654	5025182.539	299.319
-99917	193146.438	5025171.964	299.485
-99916	193133.036	5025197.203	298.912
-99915	193136.727	5025210.743	301.851
-99914	193150.546	5025203.774	304.776
-99913	193149.967	5025166.857	299.431
-99912	193090.014	5025218.649	302.358
-99911	193102.769	5025187.426	299.455
-99910	193103.999	5025154.050	309.553
-99909	193018.641	5025176.272	311.240
-99908	193087.419	5025236.440	304.019
-99907	193020.443	5025169.085	315.415
-99906	193032.749	5025180.549	305.192
-99905	193156.178	5025188.155	300.524
-99904	193100.184	5025221.390	300.188
-99903	193118.192	5025195.280	299.137
-99902	193193.633	5025185.995	299.429
-99901	193127.297	5025224.765	298.333
