# Supplementary material for: Unmanned aerial image dataset: Ready for 3D reconstruction
Source: Data Brief. 2019 May 24;25:103962. doi: 10.1016/j.dib.2019.103962 (PMC6554229; doi:10.1016/j.dib.2019.103962)
Supplement: Supplementary file 2 — Multimedia component 2 [file mmc2.zip › ObjectPoints.txt]

-99999	193070.39168	5025159.61079	302.33751
-99998	193047.93663	5025145.68312	313.41407
-99997	193128.58426	5025171.47203	299.69770
-99995	193163.28383	5025173.80100	299.32286
-99994	193082.38145	5025216.58998	298.77417
-99993	193114.51660	5025180.35602	299.50305
-99992	193021.35562	5025247.27771	303.01907
-99990	193158.32384	5025218.70123	306.27730
-99989	193124.58303	5025263.90718	297.64601
-99988	193046.50563	5025205.63789	307.34730
-99987	193083.23355	5025171.83183	301.89462
-99986	193043.98474	5025191.60458	307.75069
-99985	193134.97597	5025133.30232	303.22927
-99984	193088.12585	5025189.51421	299.34669
-99983	193108.76241	5025167.80478	303.34248
-99982	193141.84968	5025186.44509	299.13563
-99980	193139.09174	5025166.78069	303.21190
-99979	193052.44708	5025192.59889	305.26286
-99977	193163.26427	5025212.45534	305.70018
-99975	193125.86690	5025133.90908	309.78966
-99974	193060.96040	5025176.24400	307.53469
-99973	193052.82951	5025162.40026	311.21691
-99971	193144.54250	5025209.03122	303.53827
-99970	193051.24683	5025202.04239	305.48036
-99969	193163.46186	5025191.48135	302.72128
-99968	193103.82213	5025216.53912	299.15695
-99967	193189.91089	5025172.04981	299.74491
-99966	193108.25811	5025229.85698	298.96859
-99965	193095.52289	5025240.44103	303.52416
-99964	193125.47841	5025184.68650	299.28352
-99963	193067.11802	5025157.36031	303.89057
-99962	193170.09904	5025202.23933	305.67383
-99961	193167.27067	5025162.84479	298.92453
-99960	193074.59471	5025192.18605	301.36938
-99959	193072.45231	5025239.99273	297.96677
-99958	193125.49352	5025203.78037	298.81744
-99955	193029.09010	5025160.46284	317.34696
-99954	193031.12794	5025196.20456	301.34253
-99953	193170.03621	5025216.71034	305.72895
-99952	193094.01120	5025191.36892	299.38577
-99951	193039.17140	5025158.81552	311.36289
-99950	193033.75386	5025219.52894	300.44181
-99949	193077.32129	5025158.17078	302.28798
-99948	193164.56731	5025201.77029	305.73531
-99947	193020.99963	5025211.11761	307.85547
-99946	193142.29662	5025221.20189	299.05072
-99945	193115.60175	5025241.19599	298.19356
-99944	193032.03931	5025227.30230	299.49330
-99943	193151.66415	5025178.06591	299.27335
-99942	193015.00284	5025160.63034	315.17964
-99941	193123.67202	5025154.43945	310.28652
-99940	193089.59054	5025160.37003	305.06112
-99939	193126.61469	5025157.65552	307.19701
-99938	193006.68670	5025149.62568	313.82100
-99937	193059.27412	5025156.12926	307.95137
-99936	193141.77341	5025197.65278	302.20039
-99935	193114.48452	5025205.60277	298.94928
-99934	193125.42482	5025214.77478	298.57445
-99933	193161.46429	5025229.26006	308.18062
-99932	193132.68576	5025181.82786	299.32422
-99931	193099.45340	5025159.60617	304.17655
-99930	193149.27500	5025184.01880	299.18877
-99929	193012.95026	5025196.94132	311.10181
-99928	193156.97434	5025207.95188	305.52918
-99927	193112.10422	5025131.09071	316.14091
-99926	193025.06403	5025200.40455	301.21607
-99925	193022.22055	5025153.07970	316.67013
-99924	193175.67676	5025184.28694	299.36661
-99923	193121.11187	5025207.40714	298.83000
-99922	193037.56632	5025174.68773	309.83692
-99921	193137.39353	5025241.11375	298.50655
-99920	193027.89539	5025174.77501	311.10476
-99919	193167.65268	5025182.53906	299.31509
-99917	193146.43511	5025171.96459	299.48452
-99916	193133.03535	5025197.20321	298.90911
-99915	193136.72694	5025210.74540	301.84886
-99914	193150.54597	5025203.77473	304.77489
-99913	193149.96445	5025166.85637	299.43108
-99912	193090.01260	5025218.64998	302.36009
-99911	193102.76760	5025187.42596	299.45309
-99910	193103.99822	5025154.04971	309.55621
-99909	193018.64298	5025176.26883	311.23927
-99908	193087.41937	5025236.44176	304.01837
-99907	193020.44513	5025169.08167	315.41414
-99906	193032.75012	5025180.54660	305.19520
-99905	193156.17687	5025188.15655	300.52030
-99904	193100.18426	5025221.39089	300.18885
-99903	193118.19217	5025195.28050	299.13471
-99902	193193.63356	5025185.99313	299.41983
-99901	193127.29629	5025224.76652	298.33261
-22	193134.61631	5025122.99980	303.03973
-21	193095.32945	5025251.37956	301.07188
-20	193080.76809	5025264.27273	297.58823
-19	193119.45503	5025256.62910	297.78424
-18	193059.76032	5025204.38707	304.71934
-17	193064.10271	5025185.02009	305.86126
-16	193046.44664	5025160.51258	312.86558
-15	193048.70706	5025180.45773	311.18572
-14	193026.18392	5025191.07363	301.30374
-13	193034.58147	5025220.01109	300.44850
-12	193046.64270	5025237.76911	298.16513
-11	193073.13718	5025231.67028	298.18346
-10	193094.84137	5025208.80229	302.81743
-9	193105.23819	5025220.13685	298.98088
-8	193073.09391	5025141.19669	301.91624
-7	193090.06790	5025183.20756	299.44792
-6	193126.02354	5025196.08938	299.01315
-5	193126.76198	5025163.66546	304.06148
-4	193153.30723	5025156.67402	299.62809
1001	193195.27956	5025188.41525	299.47616
1002	193162.31399	5025181.68580	299.29061
1003	193160.07875	5025192.58313	302.75259
1004	193158.33856	5025185.18182	299.26639
1005	193167.35232	5025185.06347	299.30693
1006	193171.58969	5025184.01662	299.35767
1007	193170.71835	5025185.68069	299.64966
1008	193169.76746	5025183.06623	299.36019
1009	193163.87511	5025184.85119	299.30292
1010	193168.35590	5025190.79600	302.44622
1011	193167.65530	5025182.53908	299.31245
1012	193168.51772	5025183.30521	299.32677
1013	193166.28816	5025184.86069	299.28775
1014	193173.30612	5025190.91181	302.83403
1015	193161.41380	5025191.58628	302.77238
1016	193179.68729	5025191.05233	302.94099
1017	193179.45772	5025191.77560	302.95527
1018	193163.05098	5025184.88504	299.30592
1019	193176.24236	5025184.41048	299.42679
1020	193177.12181	5025183.96682	299.41054
1021	193177.65946	5025184.04927	299.49613
1022	193182.65458	5025184.18973	299.33228
1023	193184.92236	5025187.98988	299.59862
1024	193189.24373	5025187.94660	299.25897
1025	193194.71516	5025185.30372	299.22881
1026	193194.84815	5025185.53746	299.21635
1027	193189.69556	5025186.69911	299.26248
1028	193175.47163	5025189.37480	302.36201
1029	193189.77910	5025188.62702	299.43017
1030	193174.97622	5025190.18403	302.73991
1031	193193.02663	5025186.84788	299.67202
1032	193192.44393	5025193.94141	299.73104
1033	193188.59170	5025188.43384	299.30000
1034	193193.06691	5025193.96347	299.61746
1035	193195.14669	5025193.44437	299.86834
1036	193194.97368	5025196.68383	300.10478
1037	193203.30429	5025201.58348	308.43948
1038	193198.78766	5025188.43604	301.05593
1039	193206.13435	5025189.17127	303.42423
1040	193201.86596	5025189.21925	301.86515
1041	193203.62374	5025188.64885	302.49769
1042	193207.37329	5025189.12762	303.88729
1043	193200.45746	5025187.47006	301.27935
1044	193201.05594	5025187.69257	301.43775
1045	193204.98551	5025189.33428	302.94518
1046	193196.31319	5025189.14626	300.07168
1047	193158.42932	5025199.17038	305.97458
1048	193205.86502	5025191.21508	303.33260
1049	193208.25752	5025191.57414	304.55309
1050	193199.68195	5025191.11893	302.23955
1051	193212.46218	5025191.19845	305.56582
1052	193209.06536	5025191.69917	305.04180
1053	193197.63263	5025194.84484	300.94911
1054	193209.43477	5025192.80716	305.60288
1055	193207.97836	5025194.40233	306.65007
1056	193207.69560	5025203.49992	311.76639
1057	193198.32390	5025195.73173	301.74926
1058	193214.24658	5025193.91716	308.48462
1059	193166.14693	5025196.52291	305.75132
1060	193189.80128	5025200.56369	299.51434
1061	193174.00465	5025197.87239	306.06195
1062	193166.89968	5025197.12836	306.04713
1063	193196.96325	5025199.53013	302.17284
1064	193203.10963	5025199.62046	307.47858
1065	193170.23194	5025196.43518	305.89892
1066	193182.52398	5025195.21580	302.61840
1067	193169.82693	5025196.28781	305.86592
1068	193193.42508	5025201.28389	301.42940
1069	193182.77638	5025196.95660	302.70232
1070	193172.38770	5025196.48096	305.85678
1071	193203.89236	5025197.85613	306.98279
1072	193169.44423	5025201.93509	305.66087
1073	193172.38258	5025211.75487	305.85548
1074	193176.48576	5025206.88818	305.98998
1075	193173.25043	5025208.94052	305.85283
1076	193166.54767	5025202.31731	305.69568
1077	193176.75739	5025208.78935	305.82696
1078	193193.96624	5025206.58523	302.43428
1079	193193.39175	5025207.91142	302.40557
1080	193166.88015	5025202.05432	305.66015
1081	193175.45192	5025205.39392	305.80133
1082	193163.36080	5025204.15222	305.73189
1083	193165.75860	5025198.94148	305.80576
1084	193170.02621	5025211.68979	305.95297
1085	193188.45729	5025209.27384	300.39409
1086	193176.51856	5025210.52791	305.82043
1087	193177.37115	5025209.42968	305.56513
1088	193192.20520	5025204.13079	300.76595
1089	193167.92849	5025203.78195	305.66414
1090	193160.39897	5025203.48285	305.63185
1091	193170.30626	5025206.75543	305.96776
1092	193200.55864	5025211.63300	307.38232
1093	193188.61600	5025207.89942	300.41770
1094	193176.90212	5025201.50886	305.95096
1095	193163.69126	5025202.29010	305.62262
1096	193166.71365	5025203.40898	305.65957
1097	193164.75024	5025202.97832	305.61799
1098	193173.29099	5025213.43187	305.82802
1099	193184.45996	5025207.17044	302.20822
1100	193158.84939	5025200.59990	305.84972
1101	193176.95765	5025205.97476	305.91294
1102	193166.23206	5025213.31052	305.78103
1103	193167.87361	5025212.26245	305.90395
1104	193183.66773	5025209.72933	302.37895
1105	193194.29635	5025206.37371	302.35535
1106	193171.36531	5025204.37421	305.83292
1107	193165.01688	5025198.14283	305.85546
1108	193171.85562	5025203.41797	305.76100
1109	193165.28045	5025211.83720	305.86744
1110	193176.57169	5025203.78445	305.96790
1111	193190.21248	5025206.52499	300.51858
1112	193194.65848	5025206.53465	302.74575
1113	193166.34756	5025209.93723	305.93228
1114	193165.60062	5025216.32247	305.54795
1115	193175.89430	5025200.99502	305.99162
1116	193187.29337	5025206.62188	300.97348
1117	193196.92602	5025205.27078	303.94046
1118	193189.39769	5025207.19571	300.41617
1119	193209.29399	5025202.56690	310.96678
1120	193212.72022	5025202.55088	309.37858
1121	193158.66855	5025209.99575	305.56349
1122	193158.27600	5025212.66379	305.34991
1123	193156.08847	5025202.34024	305.72230
1124	193159.67590	5025200.30845	305.78952
1125	193162.77512	5025211.97103	305.70852
1126	193162.12379	5025215.85255	305.49870
1127	193156.68252	5025202.91958	305.46777
1128	193157.31396	5025202.55536	305.67861
1129	193207.73261	5025218.85569	309.73141
1130	193184.44136	5025208.20057	302.18158
1131	193165.17630	5025216.83831	305.46799
1132	193168.57087	5025215.83106	305.85704
1133	193162.13890	5025217.36669	305.67161
1134	193159.93755	5025218.12794	305.96783
1135	193159.27363	5025221.08838	307.27908
1136	193168.63154	5025220.56242	308.62990
1137	193164.81589	5025220.97356	307.37590
1138	193176.24139	5025213.82393	305.69901
1139	193173.60160	5025215.99212	305.96503
1140	193169.54575	5025220.21966	308.94377
1141	193176.71972	5025217.23820	306.14167
1142	193173.60499	5025216.34231	306.00041
1143	193172.85806	5025220.42000	308.72809
1144	193176.24528	5025221.97100	307.36890
1145	193177.48298	5025215.55795	305.33599
1146	193172.50919	5025222.11026	308.80637
1147	193171.35905	5025223.68629	308.01902
1148	193177.62482	5025222.11412	306.76445
1149	193187.26536	5025216.88091	301.75899
1150	193190.71738	5025215.02912	301.00496
1151	193193.08465	5025217.58100	302.05094
1152	193180.63319	5025221.33403	305.50896
1153	193189.38159	5025212.77521	299.97156
1154	193193.01389	5025216.83095	301.90871
1155	193190.49245	5025226.83631	306.09813
1156	193192.10471	5025226.36033	304.97186
1157	193188.07965	5025223.47890	304.95606
1158	193188.49742	5025209.72072	300.37483
1159	193185.42904	5025218.32612	302.39877
1160	193190.40614	5025210.74563	300.93835
1161	193178.75356	5025223.96190	307.24237
1162	193179.38028	5025220.54124	305.65036
1163	193163.52099	5025222.50660	308.04934
1164	193176.05975	5025221.91694	307.44222
1165	193173.95764	5025223.15135	308.58436
1166	193199.56566	5025225.78492	301.91309
1167	193196.86623	5025204.54033	304.30694
1168	193204.83215	5025199.68309	309.01218
1169	193199.71252	5025215.51091	305.86456
1170	193200.62292	5025217.55200	305.26708
1171	193196.06747	5025220.35600	302.29032
1172	193199.44926	5025220.36031	303.49979
1173	193197.33485	5025212.64715	304.36193
1174	193199.98735	5025221.93699	303.07919
1175	193204.20216	5025202.24223	309.26149
1176	193198.32567	5025206.70866	305.30719
1177	193196.00657	5025211.68161	303.54614
1178	193196.31091	5025218.05024	302.50283
1179	193195.29220	5025217.28111	302.15849
1180	193201.57777	5025209.84442	309.06684
1181	193197.77403	5025211.91689	304.89332
1182	193201.16575	5025207.80514	308.07392
1183	193195.82399	5025223.58280	303.29020
1184	193190.64560	5025226.18066	305.81840
1185	193189.84776	5025222.34235	305.12555
1186	193188.39941	5025221.14558	304.28391
1187	193196.99048	5025217.55434	303.26130
1188	193197.11448	5025220.73602	302.34525
1189	193200.06756	5025226.25512	302.09390
1190	193194.06776	5025224.73045	303.31841
1191	193201.15833	5025219.65792	304.47632
1192	193203.80419	5025204.52648	309.32256
1193	193194.59980	5025216.77604	301.81591
1194	193193.96878	5025220.91871	302.57351
1195	193200.95140	5025221.84093	303.87513
1196	193175.16600	5025220.65995	307.65408
1197	193182.05168	5025219.73155	304.34622
1198	193185.31013	5025221.74769	304.47355
1199	193196.83015	5025209.53749	304.14053
1200	193201.52505	5025214.74768	307.09957
1201	193208.97391	5025221.02504	309.13852
1202	193203.73631	5025225.15908	304.75253
1203	193203.02622	5025212.53407	309.36288
1204	193212.25392	5025201.74956	309.44084
1205	193211.04649	5025218.59723	311.25575
1206	193213.08868	5025209.89274	309.57170
1207	193206.66438	5025210.23111	311.26201
1208	193203.75098	5025214.93025	308.58029
1209	193213.36724	5025203.96452	309.44088
1210	193209.65984	5025215.81263	311.39652
1211	193208.78001	5025224.12228	306.55312
1212	193203.01497	5025221.05102	305.75110
1213	193203.76066	5025221.30800	305.69070
1214	193205.16611	5025216.58962	309.32420
1215	193211.58021	5025214.54551	311.34221
1216	193207.29836	5025224.24716	305.31602
1217	193205.25716	5025213.30647	309.46152
1218	193206.86885	5025217.31086	309.89311
1219	193214.01107	5025201.10415	309.41087
1220	193208.44184	5025226.98778	309.08774
1221	193205.30499	5025227.40737	302.47858
1222	193209.80995	5025223.13443	308.27610
1223	193207.11167	5025219.75488	308.68368
1224	193213.82920	5025209.68995	309.50108
1225	193205.35573	5025212.17724	309.55951
1226	193209.62995	5025213.41329	311.74014
1228	193209.83548	5025220.24002	309.78715
1229	193205.85439	5025208.98714	310.83735
1230	193211.92762	5025220.52342	309.17146
1231	193208.04219	5025218.39888	309.99158
1232	193202.84712	5025228.13463	303.59654
1233	193200.87184	5025227.21876	303.23236
1234	193210.55533	5025221.31943	309.17176
1235	193203.36690	5025227.32671	303.91846
1236	193210.26750	5025225.98572	310.18529
1237	193201.09343	5025229.50444	303.32922
1238	193210.27128	5025223.93985	308.67393
1239	193181.81003	5025225.35095	307.21919
1240	193179.96019	5025206.83347	304.23410
1241	193173.65731	5025197.08057	306.18304
1242	193190.11014	5025214.37401	300.07673
1243	193197.96256	5025218.15317	303.77164
1244	193200.21344	5025201.72241	306.21740
1245	193199.67604	5025226.82820	302.50679
1246	193209.77769	5025224.85097	308.82287
1247	193205.94036	5025226.05060	304.07553
1248	193163.17851	5025191.37847	302.58700
1249	193173.10371	5025182.17367	299.35762
1250	193178.50956	5025182.50821	299.34541
1251	193178.59834	5025183.15197	299.35171
1252	193184.33596	5025191.17763	300.14310
1253	193181.42241	5025183.33665	299.35161
1254	193171.29110	5025196.34181	305.77346
1255	193172.83571	5025191.10708	302.79867
1256	193195.58954	5025184.81754	299.73499
1257	193209.35016	5025188.47078	305.25817
1258	193212.17334	5025189.00050	305.73816
1259	193179.25421	5025192.17532	302.88583
1260	193181.12142	5025211.36198	303.41520
1261	193161.39306	5025209.69946	305.77746
1262	193165.05930	5025223.67840	308.12068
1263	193168.94217	5025216.41891	305.94849
1264	193170.14748	5025222.29155	308.48362
1265	193159.28794	5025223.66588	307.71443
1266	193187.75036	5025227.79556	307.66188
1267	193191.14175	5025228.90175	306.22862
1268	193179.67014	5025217.72142	305.14643
1269	193187.72366	5025226.71433	306.95518
1270	193195.86679	5025229.40728	304.96513
1271	193213.90916	5025228.06314	312.27430
1272	193158.00553	5025212.38245	305.43928
1273	193159.68218	5025218.46685	306.16212
1274	193167.04852	5025225.95418	308.25035
1275	193179.10900	5025217.80661	305.40411
1276	193168.72574	5025225.36323	308.13425
1277	193165.58688	5025225.82041	308.17251
1278	193196.56409	5025231.18971	305.58387
1279	193188.63322	5025228.62138	307.32061
1280	193198.90971	5025231.55488	305.08953
1281	193195.62161	5025230.46521	305.44224
1282	193155.73366	5025221.46093	305.78333
1283	193169.80621	5025179.89795	299.32112
1284	193168.17829	5025180.90808	299.35664
1285	193171.83168	5025181.41833	299.36009
1286	193180.26680	5025182.15095	299.39625
1287	193188.38690	5025184.01192	299.27968
1288	193187.17158	5025182.07686	299.26925
1289	193199.87029	5025184.59995	302.17941
1290	193209.95267	5025190.34975	304.76640
1291	193158.19277	5025216.73222	303.74006
1292	193166.58127	5025226.44626	308.42093
1293	193172.86201	5025227.88815	308.38823
1294	193172.57675	5025229.10147	308.40232
1295	193180.98871	5025228.50651	308.81962
1296	193183.85521	5025228.15984	308.58357
1297	193180.39586	5025231.28540	308.67237
1298	193189.56729	5025232.22791	307.59461
1299	193173.02804	5025178.85116	299.28090
1300	193195.57534	5025182.16214	300.03951
1301	193193.33144	5025181.96021	299.39903
1302	193187.46109	5025181.14768	299.24324
1303	193180.83496	5025180.83087	299.33987
1304	193170.37720	5025228.26581	308.38095
1305	193176.43763	5025229.37392	308.35598
1306	193177.39482	5025229.62777	308.29202
1307	193181.47795	5025229.72315	308.29119
1308	193187.35046	5025180.18589	299.25423
1309	193191.91389	5025180.98842	299.67653
1310	193195.12762	5025179.90551	300.56037
1311	193193.05733	5025178.88465	299.57130
1312	193193.66795	5025176.96993	300.33546
1313	193181.37704	5025179.19660	299.30139
1314	193168.22525	5025228.80048	308.27096
1315	193170.61879	5025230.46681	308.45526
1316	193161.64437	5025229.19630	308.15248
1317	193164.12609	5025229.72333	308.17742
1318	193162.79350	5025230.94003	308.16055
1319	193173.31300	5025234.27351	308.25300
1320	193190.60627	5025236.20831	308.84980
1321	193192.41439	5025236.35027	308.70940
1322	193185.31131	5025234.16045	308.69882
1323	193179.49249	5025234.90691	308.71928
1324	193182.01953	5025231.75635	308.74221
1325	193192.71705	5025233.89960	307.49874
1326	193200.65881	5025236.59720	309.07528
1327	193175.38248	5025231.81342	308.61091
1328	193203.03693	5025233.16642	308.41667
1329	193180.92224	5025234.67482	308.80827
1330	193157.72408	5025228.44904	307.90715
1331	193185.85883	5025234.77927	308.62151
1332	193170.26020	5025232.86728	308.54517
1333	193198.56383	5025237.18472	307.89547
1334	193204.04144	5025230.54348	308.93440
1335	193165.12769	5025231.20001	308.23345
1336	193205.17205	5025235.46849	310.95594
1337	193189.59882	5025236.55337	308.84580
1338	193163.58342	5025232.06554	308.11878
1339	193186.86951	5025233.29335	308.53137
1340	193172.46426	5025236.95576	308.29131
1341	193185.34921	5025239.41513	308.84511
1342	193191.38534	5025239.64352	308.65944
1343	193187.27403	5025239.19074	308.71253
1344	193176.39781	5025236.97634	308.53194
1345	193195.15978	5025238.42269	308.84372
1346	193165.97842	5025234.07233	308.39668
1347	193179.35397	5025237.74037	308.66992
1348	193167.64330	5025238.17247	308.41433
1349	193194.24634	5025240.30876	308.78895
1350	193174.75192	5025236.01464	308.55508
1351	193195.40692	5025238.40428	308.80862
1352	193163.00190	5025233.76456	308.18650
1353	193177.31270	5025238.65882	308.63845
1354	193164.09737	5025234.96225	308.23370
1355	193182.98924	5025239.55317	308.87892
1356	193198.61172	5025241.35034	308.20244
1357	193188.25565	5025239.78337	308.78399
1358	193165.72849	5025216.02065	305.49411
1359	193175.91969	5025199.32679	306.05857
1360	193163.51507	5025198.33788	305.86291
1361	193164.97631	5025213.56778	305.69540
1362	193174.17258	5025201.99282	305.85296
1363	193190.32429	5025218.96195	302.94799
1364	193181.01204	5025224.12057	306.68347
1365	193159.89674	5025208.84196	305.71289
1366	193185.95569	5025167.04226	300.10322
1367	193184.22518	5025168.61349	298.97712
1368	193184.02697	5025173.98573	299.21536
1369	193184.60171	5025169.63878	299.10902
1370	193183.80864	5025170.66453	299.36877
1371	193179.76915	5025171.90336	299.15811
1372	193170.63465	5025170.12737	299.14522
1373	193174.04124	5025169.46170	299.13134
1374	193175.03465	5025177.10783	299.26757
1375	193181.08863	5025171.75984	299.14798
1376	193175.41032	5025169.90950	299.15045
1377	193187.35105	5025171.10615	299.59291
1378	193169.47347	5025169.54102	299.14238
1379	193191.85992	5025168.93504	302.32435
1380	193168.30893	5025171.76380	299.18307
1381	193181.45503	5025171.15325	299.27223
1382	193183.40766	5025172.29037	299.44585
1383	193175.29446	5025170.20295	299.14976
1384	193154.34926	5025178.71274	299.28677
1385	193152.98566	5025182.11627	299.24847
1386	193191.34745	5025172.22723	300.37612
1387	193154.11021	5025185.38461	299.21038
1388	193191.30825	5025171.36964	300.69741
1389	193188.89447	5025169.37875	300.90293
1390	193185.67371	5025192.90478	301.39223
1391	193159.94059	5025198.58949	305.78591
1392	193156.71420	5025192.40284	302.44069
1393	193157.24658	5025197.61010	304.96281
1394	193156.35097	5025203.42860	305.45686
1395	193153.97996	5025217.13724	301.65132
1396	193156.03470	5025197.05223	304.48106
1397	193151.50135	5025225.95820	305.07141
1398	193150.98775	5025195.09807	302.44566
1399	193151.65554	5025209.11868	304.88987
1400	193152.78476	5025204.05613	305.11791
1401	193148.60062	5025204.13607	304.47656
1402	193152.30560	5025203.38560	305.10358
1403	193152.80144	5025220.90846	302.14664
1404	193149.48874	5025205.28660	304.60768
1405	193149.25341	5025203.88332	304.54150
1406	193153.45756	5025205.35203	305.17529
1407	193150.49435	5025195.60688	302.33425
1408	193152.72122	5025221.05914	302.24207
1409	193159.88370	5025225.45147	308.22374
1410	193154.06448	5025214.96920	302.49432
1411	193155.91926	5025229.63898	307.94075
1412	193190.36036	5025234.65132	308.47336
1413	193159.84572	5025232.55866	307.88697
1414	193154.79186	5025232.11768	307.66425
1415	193193.66018	5025245.24695	306.23176
1416	193178.92551	5025241.04287	308.18350
1417	193184.00090	5025245.87647	305.87649
1418	193179.90235	5025247.76698	304.71845
1419	193174.48298	5025245.37184	305.73448
1420	193173.55310	5025238.80597	308.55378
1421	193175.65372	5025244.77333	305.79160
1422	193162.58805	5025236.78832	307.87540
1423	193159.36375	5025235.14412	307.81080
1424	193206.47339	5025234.40676	311.59302
1425	193199.11436	5025245.48368	308.12287
1426	193194.45483	5025244.73310	306.51432
1427	193186.09548	5025244.04415	306.51398
1428	193163.61651	5025238.57013	308.33211
1429	193173.95037	5025245.61214	305.50949
1430	193176.70995	5025245.66682	305.79016
1431	193207.00587	5025240.73735	311.78994
1432	193203.61693	5025238.97127	311.72913
1434	193164.07087	5025173.18447	299.31507
1435	193166.97942	5025168.04142	299.11447
1436	193158.83600	5025168.92676	299.30978
1437	193157.94851	5025168.38280	299.31592
1438	193162.98143	5025168.39835	299.19863
1439	193159.76195	5025171.91234	299.32058
1440	193160.86376	5025176.26464	299.31924
1441	193180.26059	5025165.15911	298.52274
1442	193162.85247	5025172.53236	299.33639
1443	193157.54770	5025167.82513	299.30997
1444	193158.43129	5025170.42963	299.31683
1445	193160.48427	5025171.21744	299.34095
1446	193169.14131	5025170.91175	299.16547
1447	193147.70310	5025170.68311	299.37966
1448	193152.89016	5025175.47722	299.30366
1449	193153.08589	5025175.43692	299.29929
1450	193148.41596	5025170.05516	299.39500
1451	193149.64949	5025174.42502	299.34545
1452	193148.49586	5025168.22007	299.37189
1453	193154.16855	5025170.48717	299.32653
1454	193147.43538	5025182.05191	299.21305
1455	193146.30410	5025187.58915	299.13974
1456	193146.64542	5025196.85213	302.35737
1457	193149.48516	5025184.27434	299.19832
1458	193149.67267	5025185.29904	299.17828
1459	193148.52400	5025187.12989	299.18302
1460	193152.02217	5025193.35824	302.55699
1461	193153.28586	5025186.14638	299.23278
1462	193148.52615	5025196.26496	302.45631
1463	193155.69514	5025196.76291	304.21742
1464	193144.90325	5025199.08585	302.26455
1465	193145.99998	5025205.61079	303.95726
1466	193145.16739	5025203.71352	304.30868
1467	193147.11815	5025210.52026	303.96528
1468	193144.22207	5025199.07517	302.15475
1469	193157.29883	5025207.63956	305.56287
1470	193151.72644	5025215.66225	302.29526
1471	193144.21912	5025199.32720	302.15684
1472	193147.77572	5025213.96417	302.34294
1473	193148.42733	5025221.94004	299.70913
1474	193148.46751	5025222.57064	299.94992
1475	193157.09824	5025219.57675	306.25053
1476	193157.78430	5025224.24640	307.13707
1477	193164.07845	5025227.47227	308.16272
1478	193158.78812	5025167.33438	299.31324
1479	193162.59819	5025167.53301	299.17762
1480	193157.65350	5025167.42894	299.31580
1481	193182.64674	5025165.69340	298.60334
1482	193182.31281	5025167.54186	298.99974
1483	193193.05058	5025170.47221	301.78645
1484	193143.44764	5025169.64067	301.60226
1485	193194.80299	5025173.91101	301.82989
1486	193193.67844	5025170.14436	302.27537
1487	193198.06482	5025181.15299	302.01099
1488	193180.54094	5025195.92804	303.01640
1489	193144.29250	5025186.53029	299.13563
1490	193145.45140	5025188.44589	299.26809
1491	193144.84235	5025188.48900	299.20312
1492	193146.32010	5025194.66300	302.23395
1493	193148.95414	5025214.43927	302.31521
1494	193147.89595	5025224.57654	300.48087
1495	193153.47300	5025156.68832	299.62916
1496	193148.54579	5025155.17801	299.72690
1497	193153.38085	5025156.87945	299.61163
1498	193152.38119	5025156.46551	299.62386
1499	193149.00123	5025151.00511	299.73162
1500	193159.48708	5025149.65295	299.78386
1501	193154.88604	5025157.29661	299.56461
1502	193146.16394	5025155.88294	301.15024
1503	193150.36193	5025154.58235	299.65693
1504	193163.09825	5025155.53694	299.55828
1505	193168.58993	5025153.55777	307.17785
1506	193162.06570	5025157.34328	299.41679
1507	193165.68700	5025155.16161	304.31650
1508	193161.58488	5025158.40162	299.37787
1509	193166.08587	5025159.83401	298.63956
1510	193165.92696	5025153.69214	304.97023
1511	193165.39300	5025159.08587	298.78679
1512	193164.62496	5025159.98204	299.05981
1513	193149.78152	5025159.64250	299.56377
1514	193149.19109	5025160.90137	299.64391
1515	193173.51674	5025165.37230	298.93610
1516	193169.48255	5025164.29948	298.83031
1517	193172.25681	5025164.94805	298.80932
1518	193172.09108	5025163.18891	298.51714
1519	193163.06811	5025164.27467	299.13704
1520	193146.67772	5025165.35152	300.66678
1521	193144.30586	5025157.37222	302.28783
1522	193171.95323	5025171.61548	299.18537
1523	193138.06916	5025174.87906	299.46339
1524	193139.59385	5025177.60751	299.38304
1525	193142.69134	5025166.62493	302.63573
1526	193142.69205	5025169.38124	301.84618
1527	193141.82700	5025169.88588	302.09830
1528	193141.73428	5025184.96439	299.18604
1529	193140.89071	5025161.31847	304.67998
1530	193172.15375	5025161.38065	298.36693
1531	193139.44423	5025170.35292	302.72509
1532	193139.41694	5025170.93564	302.65323
1533	193176.35920	5025160.37892	306.49557
1534	193138.74455	5025170.23986	302.88425
1535	193139.17371	5025177.63884	299.40751
1536	193140.01185	5025186.33730	299.14613
1537	193140.14915	5025185.95497	299.16418
1538	193140.32163	5025186.47476	299.14360
1539	193139.87006	5025186.34750	299.15270
1540	193139.78200	5025185.35747	299.19425
1541	193151.56817	5025193.69946	302.54267
1542	193166.14337	5025184.98402	299.32440
1543	193174.77054	5025158.52274	307.43852
1544	193151.88712	5025198.61260	303.51178
1545	193143.03952	5025153.93378	302.58141
1546	193143.05391	5025153.75369	302.55336
1547	193146.81710	5025155.72645	300.84408
1548	193144.96996	5025152.16094	301.19777
1549	193141.45370	5025167.92980	302.84343
1550	193138.13114	5025162.24557	305.72989
1551	193136.71298	5025158.39935	306.80712
1552	193136.33204	5025160.76194	306.54421
1553	193138.56531	5025157.75238	305.75959
1554	193137.91113	5025169.78431	303.22004
1555	193139.87416	5025167.10832	303.37819
1556	193141.43002	5025165.86214	303.19584
1557	193135.42095	5025161.12469	306.56559
1558	193136.85570	5025178.84240	299.40006
1559	193135.76597	5025162.58884	306.00844
1560	193136.31569	5025169.82659	303.12361
1561	193136.29679	5025183.66682	299.26655
1562	193136.64843	5025187.85867	299.15277
1563	193136.25440	5025188.22105	299.14474
1564	193136.37301	5025187.77157	299.16460
1565	193170.11412	5025158.48492	304.30935
1566	193139.71007	5025208.82954	302.51638
1567	193139.58794	5025209.79127	302.29481
1568	193141.61543	5025214.87603	301.77086
1569	193136.59003	5025194.21498	298.97680
1570	193143.02115	5025214.52117	302.19847
1571	193141.41507	5025215.17660	301.61846
1572	193139.21886	5025208.88459	302.38992
1573	193142.00918	5025213.73146	302.05052
1574	193144.08607	5025213.41498	302.15945
1575	193139.67798	5025203.67085	302.05662
1576	193137.93772	5025211.85023	301.73052
1577	193140.19940	5025213.58645	301.90161
1578	193143.07590	5025196.78733	302.41992
1579	193141.22130	5025206.83262	303.27258
1580	193143.52876	5025204.59284	303.80857
1581	193146.96676	5025219.88402	299.40226
1582	193167.80906	5025161.95914	298.41735
1583	193191.43117	5025166.64594	303.44938
1584	193187.67151	5025165.57969	301.69777
1585	193190.57417	5025166.12328	303.28632
1586	193195.00982	5025173.50513	302.02006
1587	193191.29611	5025187.60715	300.13979
1588	193190.24250	5025172.00150	299.84261
1589	193200.91897	5025174.44228	306.25350
1590	193200.65595	5025176.09060	305.81228
1591	193203.32306	5025175.09347	307.96088
1592	193206.78822	5025181.73471	308.11481
1593	193209.78473	5025178.76022	311.47774
1594	193131.06210	5025174.47419	299.49246
1595	193131.61771	5025185.21531	299.25956
1596	193129.76066	5025172.53855	299.55963
1597	193134.05442	5025171.54801	300.47938
1598	193126.82801	5025171.68134	299.60863
1599	193132.93895	5025172.85440	299.59501
1600	193128.89298	5025172.24667	299.63793
1601	193131.36206	5025174.19935	299.49107
1602	193130.58533	5025170.02689	300.98460
1603	193139.36935	5025192.40228	299.03601
1604	193132.75885	5025188.45620	299.14447
1605	193137.01046	5025189.65609	299.07552
1606	193136.35630	5025193.15469	299.01933
1607	193134.27658	5025197.91131	298.94770
1608	193134.94409	5025193.76545	298.97716
1609	193140.55595	5025198.22220	301.62715
1610	193132.60604	5025189.93124	299.06895
1611	193131.48084	5025192.43540	298.99094
1612	193143.05066	5025212.48014	302.64926
1613	193140.88643	5025224.31286	299.05510
1614	193146.17073	5025221.77395	299.23234
1615	193137.97047	5025227.23101	298.80311
1616	193139.75000	5025230.44200	299.14643
1617	193138.33985	5025223.36224	298.90394
1618	193138.27168	5025233.17663	299.00541
1619	193141.38941	5025231.51214	300.02175
1620	193140.94148	5025223.57812	298.98658
1621	193141.94964	5025223.57696	299.06921
1622	193139.18285	5025230.80605	299.04538
1623	193144.26163	5025225.57581	299.68190
1624	193146.91047	5025213.67223	302.43678
1625	193139.43611	5025219.43406	299.27732
1626	193148.74578	5025220.46530	299.53148
1627	193146.35399	5025230.39273	302.66791
1628	193151.61074	5025225.11164	304.86086
1629	193158.81899	5025230.98816	307.96176
1630	193143.03260	5025152.98710	302.48513
1631	193148.18020	5025162.08302	300.11840
1632	193136.53056	5025157.63812	306.71032
1633	193139.13882	5025156.91186	305.21778
1634	193127.14836	5025163.38386	304.16642
1635	193133.74368	5025201.45778	298.92413
1636	193129.98477	5025166.21588	303.49197
1637	193133.25935	5025158.54438	307.38442
1638	193126.25407	5025162.79698	304.29314
1639	193129.91981	5025165.62635	303.48007
1640	193128.16033	5025163.47997	304.09442
1641	193131.10900	5025168.03813	303.28749
1642	193130.53156	5025162.95495	304.93271
1643	193124.43589	5025179.30543	299.41637
1644	193147.33821	5025187.34539	299.18252
1645	193126.19348	5025189.32500	299.19419
1646	193140.27406	5025191.85578	299.09384
1647	193130.76444	5025221.02030	299.04213
1648	193135.47732	5025197.67053	299.29891
1649	193145.59567	5025223.52556	299.44537
1650	193131.23099	5025202.03126	298.80335
1651	193130.59704	5025203.48898	298.73806
1652	193127.19090	5025196.45354	298.95774
1653	193132.65929	5025202.29000	298.82994
1654	193138.08297	5025217.22749	300.90970
1655	193130.56558	5025200.56406	298.79581
1656	193128.72609	5025210.25710	298.66717
1657	193130.65792	5025212.38281	298.66331
1658	193135.97480	5025218.62299	300.04693
1659	193128.08126	5025219.98902	298.55991
1660	193126.30188	5025211.05691	298.65664
1661	193133.59551	5025215.97529	300.18516
1662	193137.28416	5025224.97255	298.81614
1663	193127.08041	5025215.46718	298.56209
1664	193131.91170	5025194.41980	298.94024
1665	193136.72309	5025212.91082	301.30012
1666	193130.17477	5025207.50417	298.69748
1667	193136.14514	5025208.14956	301.33452
1668	193154.48646	5025220.86176	303.63848
1669	193135.18946	5025212.21626	301.18031
1670	193134.95229	5025217.27929	300.25978
1671	193151.11604	5025223.37233	302.25306
1672	193147.32724	5025232.40403	305.07504
1673	193148.67388	5025228.41631	302.92132
1674	193154.22522	5025234.09961	307.77854
1675	193161.20842	5025234.52822	308.07481
1676	193158.49582	5025258.71959	299.58135
1677	193160.76519	5025258.93455	299.77562
1678	193155.30343	5025245.27987	304.75340
1679	193158.69999	5025237.51878	307.89035
1680	193160.06175	5025244.96779	305.10730
1681	193162.46931	5025257.10326	298.90045
1682	193159.63876	5025244.82232	305.06734
1683	193161.47925	5025251.13748	301.82856
1684	193154.79136	5025229.62583	308.12206
1685	193158.14147	5025258.11182	299.19625
1686	193173.25270	5025251.31521	302.16089
1687	193164.73834	5025240.00476	307.91123
1688	193158.98108	5025256.80557	298.66405
1689	193167.90953	5025247.68890	304.01717
1690	193159.78263	5025242.24427	306.13938
1691	193162.59945	5025245.62018	305.08249
1692	193163.00855	5025152.80229	299.69599
1693	193206.35419	5025166.84417	312.10478
1694	193152.51566	5025148.55545	299.79401
1695	193170.46549	5025155.44562	307.24055
1696	193194.98280	5025161.23236	308.07609
1697	193201.41655	5025162.30280	309.82333
1698	193197.26052	5025164.11538	307.18549
1699	193178.43063	5025159.34921	307.67002
1700	193201.40074	5025166.68800	308.66935
1701	193208.15455	5025168.03008	312.99908
1702	193191.34656	5025158.90274	309.87089
1703	193204.03106	5025161.35464	311.81392
1704	193203.49630	5025173.40805	308.57627
1705	193206.97368	5025164.67081	313.25489
1706	193198.05892	5025158.99437	310.59356
1707	193205.86567	5025169.19083	311.03489
1708	193210.19176	5025167.11981	313.47561
1709	193205.31653	5025161.45213	312.66742
1710	193205.05813	5025171.37518	310.06320
1711	193208.14867	5025169.42804	312.72738
1712	193206.14474	5025159.90206	313.52603
1713	193208.29221	5025160.91516	314.07795
1714	193209.12420	5025162.77718	314.20371
1715	193188.70538	5025158.65727	308.64751
1716	193205.35574	5025188.32865	303.47534
1717	193210.00047	5025172.81340	313.05278
1720	193173.86304	5025151.75262	309.10143
1721	193160.76220	5025146.30173	299.95381
1722	193151.48904	5025145.46445	299.99433
1723	193154.49806	5025147.18454	299.86339
1724	193160.71992	5025145.81569	299.89091
1725	193186.15720	5025152.23901	310.56608
1726	193194.17049	5025154.60644	313.12929
1727	193196.90266	5025153.63239	314.29423
1728	193167.81335	5025153.02969	306.77943
1729	193184.68099	5025155.54885	309.61574
1730	193186.97450	5025156.40298	309.82206
1732	193207.01196	5025154.82388	313.74525
1735	193205.30708	5025156.32708	313.52970
1737	193186.21871	5025157.44381	309.12121
1739	193204.17709	5025153.80069	314.08735
1741	193197.13243	5025151.72866	314.33339
1742	193167.50184	5025154.92768	306.49279
1743	193179.26634	5025151.59845	309.35485
1744	193197.56323	5025150.52417	314.29828
1745	193196.77525	5025150.85638	314.34289
1747	193130.41530	5025180.47478	299.36653
1748	193118.76553	5025172.01720	299.60921
1749	193121.52294	5025171.43024	299.56334
1750	193120.71316	5025172.37945	299.61090
1751	193117.88210	5025175.58805	299.55698
1752	193122.66364	5025169.16488	299.84340
1753	193120.19731	5025170.75264	299.62781
1754	193121.12731	5025174.75169	299.53286
1755	193123.71009	5025187.52631	299.25938
1756	193120.66086	5025187.84024	299.30214
1757	193127.42673	5025190.14960	299.12470
1758	193131.91136	5025206.33456	298.81306
1759	193124.16142	5025200.90185	298.94587
1760	193124.23135	5025193.59667	299.11494
1761	193122.33346	5025194.16941	299.12747
1762	193132.24894	5025227.09569	298.56846
1763	193127.14560	5025221.55845	298.39304
1764	193130.48358	5025213.50972	298.70175
1765	193125.59565	5025220.74798	298.42995
1766	193125.25968	5025212.73962	298.63184
1767	193125.47799	5025211.67041	298.64049
1768	193137.13558	5025200.98875	300.71765
1769	193128.92562	5025229.96797	298.35671
1770	193125.14593	5025229.11025	298.28869
1771	193127.16799	5025223.56781	298.37329
1772	193126.02709	5025225.07741	298.33082
1773	193129.92444	5025234.61314	298.35624
1774	193145.42032	5025232.88807	302.71899
1775	193131.68810	5025232.98048	298.46495
1776	193132.52619	5025233.36140	298.51189
1777	193135.45176	5025156.80593	306.87604
1778	193140.21218	5025156.24394	304.50362
1779	193126.13103	5025161.75901	304.79223
1780	193129.32684	5025158.87164	306.96206
1781	193117.69782	5025165.18336	303.21195
1782	193117.07950	5025166.37095	303.10815
1783	193118.38964	5025163.91914	302.79901
1784	193121.56913	5025163.24432	303.12639
1785	193122.71989	5025168.89003	299.85057
1786	193122.48842	5025185.84261	299.32789
1787	193119.77835	5025166.47533	301.85932
1788	193120.15590	5025163.48290	302.76313
1789	193117.41677	5025171.58271	299.85939
1790	193121.50426	5025169.98478	299.73188
1791	193119.08703	5025203.28228	298.92355
1792	193117.08409	5025184.81104	299.43006
1793	193116.09982	5025193.60085	299.24457
1794	193117.23493	5025201.66042	298.99307
1795	193116.67912	5025199.95354	299.08286
1796	193120.75473	5025214.50449	298.65930
1797	193121.73130	5025218.45527	298.55941
1798	193124.73353	5025223.59427	298.38590
1799	193120.82913	5025207.38124	298.83785
1800	193119.69655	5025194.61659	299.14684
1801	193124.96420	5025224.22408	298.36876
1802	193122.75083	5025206.52107	298.83712
1803	193120.49316	5025222.66850	298.49966
1804	193125.96974	5025217.33214	298.54043
1805	193123.77170	5025205.31291	298.84109
1806	193119.65166	5025203.48278	298.90574
1807	193124.22719	5025227.64450	298.27433
1808	193119.51583	5025178.42335	299.47702
1809	193120.66556	5025178.97510	299.45219
1810	193120.40127	5025179.85596	299.44065
1811	193108.27835	5025173.62374	299.65785
1812	193112.64322	5025176.50278	299.51802
1813	193108.13430	5025177.14326	299.57531
1814	193112.15554	5025172.87994	299.73033
1815	193111.61823	5025182.25667	299.51888
1816	193112.38404	5025172.10270	300.08421
1817	193121.14894	5025184.68742	299.35353
1818	193111.37350	5025188.29931	299.44750
1819	193121.49944	5025224.50595	298.45448
1820	193112.31985	5025171.52977	300.38188
1821	193113.61248	5025189.94728	299.39204
1822	193120.57537	5025197.81967	299.06487
1823	193113.70034	5025200.35743	299.10848
1824	193114.95755	5025197.55223	299.19489
1825	193113.26938	5025197.36706	299.22607
1826	193114.12479	5025203.98155	299.00841
1827	193118.66317	5025211.98994	298.76400
1828	193124.09850	5025224.47463	298.37550
1829	193121.84584	5025221.72006	298.49230
1830	193115.77315	5025237.15199	298.27328
1831	193121.87257	5025226.25410	298.39532
1832	193122.00112	5025227.68709	298.36441
1833	193123.15291	5025237.06263	298.17405
1834	193123.08711	5025238.24558	298.13768
1835	193122.48761	5025236.82172	298.18576
1836	193120.93489	5025230.46197	298.32632
1837	193119.80917	5025220.28206	298.54758
1838	193121.04781	5025232.65789	298.28692
1839	193118.75356	5025222.71448	298.53937
1840	193153.88040	5025243.88974	304.98094
1841	193150.99231	5025243.43143	304.95089
1842	193152.14037	5025242.49279	305.53429
1843	193152.72719	5025257.12525	298.55565
1844	193152.95528	5025237.18814	307.81428
1845	193148.64328	5025262.22566	301.03959
1846	193146.35360	5025259.71266	299.62954
1847	193152.32617	5025235.05137	307.69551
1848	193147.32080	5025239.41494	306.37001
1849	193145.57093	5025260.58961	299.99192
1850	193153.85808	5025238.64866	307.65374
1851	193141.63219	5025238.87103	300.80643
1852	193141.01721	5025239.59211	300.59222
1853	193157.68223	5025235.41696	307.71726
1854	193148.66164	5025258.82369	298.96046
1855	193165.29428	5025258.17629	299.37389
1856	193152.10369	5025243.99888	305.19808
1857	193142.55449	5025249.17782	301.94019
1858	193144.36363	5025256.79186	298.30901
1859	193152.57602	5025258.72739	298.99475
1860	193158.98674	5025260.78074	300.72516
1861	193157.53095	5025259.60492	299.80835
1862	193150.28049	5025260.83906	300.18326
1863	193153.01927	5025257.15847	298.54911
1864	193153.25803	5025243.58072	305.14106
1865	193139.43035	5025236.92982	299.07722
1866	193177.97466	5025245.46342	305.85444
1867	193143.74325	5025243.88445	303.32701
1868	193147.01355	5025237.81627	306.30465
1869	193167.06223	5025246.20257	304.90595
1870	193145.10801	5025260.83299	300.04594
1871	193135.08555	5025154.93474	306.03176
1872	193129.38912	5025157.12446	307.55081
1873	193125.74967	5025158.50374	306.56525
1874	193116.41915	5025165.03169	303.31828
1875	193129.47428	5025160.53690	306.05458
1876	193109.30354	5025199.67059	299.18457
1877	193109.99649	5025166.55224	303.26151
1878	193110.37921	5025165.57039	303.21803
1879	193108.98001	5025166.38255	303.44485
1880	193108.73589	5025163.16365	303.58472
1881	193108.19565	5025167.64791	303.45846
1882	193108.51757	5025178.35370	299.56547
1883	193109.78123	5025164.83106	303.51328
1884	193109.14603	5025163.45739	303.55926
1885	193107.16175	5025163.01661	303.56458
1886	193111.15248	5025181.64875	299.50630
1887	193125.98402	5025195.92826	299.01055
1888	193108.99358	5025185.38305	299.50100
1889	193108.10584	5025188.35225	299.45851
1890	193109.01285	5025218.89710	298.82019
1891	193107.01788	5025216.83240	298.92690
1892	193106.90950	5025215.16314	298.95567
1893	193108.68474	5025224.84214	298.67824
1894	193109.86280	5025202.59642	299.09930
1895	193110.54994	5025215.82158	298.86503
1896	193106.40524	5025214.00124	298.98978
1897	193108.05350	5025216.05442	298.88901
1898	193109.02255	5025219.18564	298.82272
1899	193106.67682	5025214.72879	298.97662
1900	193107.82666	5025196.31709	299.32074
1901	193110.94277	5025218.28974	298.81191
1902	193110.33401	5025221.37823	298.74574
1903	193106.23574	5025206.22557	299.33401
1904	193111.69755	5025217.98126	298.82057
1905	193111.09030	5025225.75185	298.61775
1906	193106.95648	5025212.47579	298.97110
1907	193111.06591	5025227.66542	298.59762
1908	193109.58826	5025206.32395	299.00885
1909	193111.94912	5025208.83951	298.95235
1910	193150.48342	5025148.28965	299.84842
1911	193151.27360	5025144.28485	300.04841
1912	193156.42315	5025141.56508	300.05045
1913	193150.80532	5025144.30880	300.08877
1914	193150.25169	5025146.23092	299.95708
1915	193152.01652	5025139.62906	300.21667
1916	193166.14970	5025145.61257	308.14799
1917	193160.49436	5025181.43265	299.28098
1918	193168.05690	5025151.30978	307.84394
1919	193149.63846	5025193.91788	302.38871
1920	193178.94925	5025150.48923	309.56252
1921	193154.95531	5025142.38572	300.05066
1922	193150.21710	5025135.45281	303.96852
1923	193152.75358	5025138.32363	300.40242
1924	193152.03914	5025134.13900	305.21841
1925	193150.15537	5025141.89466	300.34738
1926	193159.55152	5025134.41852	305.09918
1927	193161.57765	5025140.40567	300.91794
1928	193151.94788	5025140.50442	300.16802
1929	193149.61929	5025138.26942	301.34314
1930	193159.19035	5025137.59296	301.48777
1931	193152.81515	5025132.67978	306.56236
1932	193159.69527	5025134.27869	305.16025
1933	193166.35278	5025144.15743	308.09476
1934	193174.38681	5025144.92298	311.58037
1935	193169.34496	5025150.51151	308.62961
1936	193139.42265	5025142.12523	300.62631
1937	193141.73486	5025144.64075	300.09920
1938	193139.10355	5025130.07978	302.24618
1939	193141.48893	5025141.30659	300.58750
1940	193139.94188	5025142.79026	300.22163
1941	193139.40937	5025133.63858	302.28989
1942	193140.47966	5025138.13235	302.25215
1943	193144.30641	5025145.78582	300.07205
1944	193139.69182	5025147.59627	301.92542
1945	193139.22659	5025132.93227	302.28085
1946	193139.71946	5025148.89406	302.00110
1947	193140.36992	5025131.19644	302.22030
1948	193149.23087	5025134.63936	304.64535
1949	193144.94179	5025142.01449	300.47759
1950	193160.78183	5025144.62827	299.99984
1951	193144.80071	5025131.07721	306.35222
1952	193139.68895	5025137.32776	302.36582
1953	193148.73244	5025137.04365	302.19976
1954	193161.35011	5025138.18719	301.59276
1955	193142.90192	5025136.01295	303.40734
1956	193148.92763	5025140.42166	300.31529
1957	193134.16968	5025156.42266	306.90212
1958	193131.48479	5025154.53153	307.16534
1959	193167.50075	5025150.16543	308.08253
1960	193161.89440	5025135.58846	304.56563
1961	193160.59912	5025134.29054	305.54734
1962	193157.22768	5025132.16159	308.87607
1963	193161.84078	5025152.60930	299.64867
1964	193138.83977	5025129.19735	302.27430
1965	193137.73904	5025133.74030	302.54511
1966	193132.73840	5025131.66509	304.12824
1967	193133.04144	5025142.91523	304.74046
1968	193136.13830	5025150.14246	303.09331
1969	193136.66046	5025148.93545	302.44313
1970	193135.37816	5025146.62068	303.37925
1971	193132.12662	5025143.57254	305.49899
1972	193131.08098	5025140.37808	306.20514
1973	193130.04287	5025138.07878	306.83682
1974	193131.07533	5025137.71717	306.02305
1975	193130.38843	5025137.49001	306.61864
1976	193132.20647	5025144.09943	305.50364
1977	193126.41750	5025155.26395	308.07675
1978	193130.78270	5025144.22471	306.49358
1979	193130.23384	5025143.96236	306.99920
1980	193131.34141	5025151.11941	306.32254
1981	193130.61341	5025151.31644	306.88253
1982	193130.54825	5025179.42999	299.40645
1983	193130.39757	5025136.22237	306.39502
1984	193120.30961	5025157.85025	307.33486
1985	193126.30094	5025176.84778	299.51442
1986	193129.69515	5025131.58936	306.76254
1987	193126.37206	5025151.77091	309.95910
1988	193127.57109	5025134.44274	308.51901
1989	193124.08086	5025140.32365	311.57158
1990	193127.24857	5025149.53787	309.50912
1991	193125.31367	5025149.54338	310.95045
1992	193123.82467	5025142.25028	311.99890
1993	193122.54741	5025135.50928	312.49259
1994	193125.79070	5025136.49273	310.06079
1995	193124.73106	5025146.39392	311.33723
1996	193122.68813	5025136.12747	312.49761
1997	193131.31988	5025170.85004	300.26540
1998	193124.85598	5025149.59763	311.25223
1999	193123.18010	5025155.90775	309.38091
2000	193123.59200	5025149.04339	312.33791
2001	193121.93095	5025152.23968	312.73262
2002	193121.92447	5025147.71425	313.72526
2003	193116.34599	5025158.74295	306.78977
2004	193122.05165	5025145.52794	313.40937
2005	193116.51730	5025158.45932	307.03740
2006	193110.02529	5025198.08403	299.25414
2007	193144.40827	5025130.12397	306.26161
2008	193164.96821	5025141.40062	308.31288
2009	193161.73905	5025146.25180	300.08498
2010	193148.73895	5025139.23129	300.68363
2011	193128.17845	5025131.47199	307.83365
2012	193123.20209	5025133.39955	312.13298
2013	193138.44815	5025119.49886	302.33802
2014	193147.82033	5025116.20031	309.69225
2015	193149.06149	5025124.39124	309.25745
2016	193139.75951	5025118.87020	302.33500
2017	193148.43351	5025120.46206	309.41377
2018	193138.71916	5025117.35185	302.44442
2019	193146.47276	5025115.27232	309.10197
2020	193139.26285	5025118.48530	302.36502
2021	193138.92374	5025124.64424	302.23911
2022	193138.51897	5025125.96939	302.31483
2023	193138.57441	5025114.72310	302.61796
2024	193150.10462	5025126.01870	309.31332
2025	193148.32732	5025121.83712	309.25181
2026	193130.05335	5025124.29253	305.89922
2027	193134.45435	5025124.06013	303.00135
2028	193134.00219	5025119.86212	303.26040
2029	193127.42261	5025122.43693	307.81980
2030	193129.70896	5025127.80445	306.25001
2031	193128.79294	5025120.22127	306.48510
2032	193127.15663	5025126.64495	308.05766
2033	193123.94042	5025130.97802	311.23274
2034	193121.11926	5025130.59601	313.42118
2035	193123.77332	5025120.10700	310.32614
2036	193122.34202	5025128.07416	311.96390
2037	193120.40385	5025128.20561	313.39389
2038	193121.29638	5025125.62015	312.30301
2039	193128.80477	5025119.00661	306.61541
2040	193122.49987	5025122.43009	311.34216
2041	193120.58468	5025124.59163	313.06864
2042	193117.09459	5025143.58606	316.33107
2043	193117.90047	5025142.50833	315.93011
2044	193116.23482	5025145.08659	315.80476
2045	193117.75353	5025138.80573	316.71539
2046	193116.14519	5025146.15611	315.54183
2047	193117.55776	5025152.34776	315.27132
2048	193116.44779	5025149.48844	315.27914
2049	193115.63152	5025146.25239	315.55518
2050	193119.72638	5025136.48875	315.15555
2051	193116.07513	5025141.79226	317.46466
2052	193116.06545	5025140.82661	317.39028
2053	193115.21666	5025143.76728	316.98641
2054	193116.86792	5025157.31746	308.13478
2055	193122.31524	5025178.67618	299.43494
2056	193159.57842	5025123.29671	309.29743
2057	193155.01599	5025123.08922	312.00448
2058	193152.79105	5025128.80579	309.06050
2059	193161.35032	5025129.09365	308.81592
2060	193156.94727	5025129.34968	308.87826
2061	193160.36151	5025127.71128	308.85606
2062	193154.09594	5025114.14305	312.50647
2063	193153.39783	5025129.72136	308.90236
2064	193150.17534	5025126.52320	309.16082
2065	193117.03138	5025129.54296	316.40455
2066	193115.18403	5025130.24434	316.55837
2067	193111.73559	5025127.75046	315.58072
2068	193116.19253	5025131.76873	316.79107
2069	193111.56868	5025126.51470	315.49736
2070	193116.20233	5025123.51685	316.91437
2071	193111.88000	5025128.13887	315.66467
2073	193125.82915	5025117.76249	308.69385
2074	193112.66914	5025131.11718	316.30764
2075	193113.28412	5025138.12841	317.21796
2076	193113.58925	5025155.02714	309.01244
2077	193112.31853	5025149.41054	315.07903
2078	193112.70011	5025148.59729	315.31100
2079	193109.03280	5025161.56785	303.75160
2080	193110.29097	5025156.26109	305.48860
2081	193106.74462	5025140.36138	317.79047
2082	193104.30694	5025157.80298	304.24473
2083	193106.67151	5025147.07943	317.38504
2084	193104.60338	5025142.26577	316.04949
2085	193106.96097	5025138.89752	317.87859
2086	193104.81424	5025141.38171	316.44724
2087	193105.73939	5025158.20872	303.61477
2088	193105.71832	5025151.36394	312.76430
2089	193104.29391	5025143.55908	315.30245
2090	193106.19302	5025140.79840	317.48483
2091	193106.29382	5025138.17570	317.74844
2092	193105.13545	5025156.28975	305.78201
2093	193104.78226	5025152.06371	311.57426
2094	193104.20908	5025140.55212	316.10093
2095	193099.27623	5025176.65648	299.60177
2096	193099.23574	5025164.56609	303.50317
2097	193099.33472	5025172.22229	299.94111
2098	193099.05775	5025165.06933	303.53814
2099	193100.22807	5025172.63731	299.81908
2100	193098.56257	5025167.02008	303.23655
2101	193099.24253	5025171.59009	300.27349
2102	193102.51280	5025184.50997	299.49976
2103	193101.47852	5025188.97601	299.43796
2104	193109.98429	5025198.24975	299.24801
2105	193182.04411	5025153.32753	309.98826
2110	193098.55662	5025160.70929	303.59922
2111	193100.69235	5025178.47741	299.54957
2112	193097.26237	5025174.82298	299.68053
2113	193096.50509	5025161.96247	303.76655
2114	193099.60203	5025160.26282	303.48817
2115	193098.44742	5025182.99983	299.48659
2116	193098.27190	5025188.01303	299.43414
2117	193100.40727	5025193.27052	299.40460
2118	193102.22740	5025183.17823	299.49071
2119	193100.69092	5025197.31515	299.33612
2120	193103.61423	5025193.59242	299.39734
2121	193104.42918	5025202.37584	299.11067
2122	193103.59612	5025193.07232	299.40576
2123	193108.67394	5025194.29264	299.36538
2124	193107.76373	5025204.22703	299.05968
2125	193108.10926	5025224.10991	298.72410
2126	193107.49873	5025221.49412	298.80990
2127	193106.93504	5025220.63459	298.84968
2128	193105.94837	5025209.17534	299.59135
2129	193106.65957	5025222.69689	298.82304
2130	193106.00570	5025218.92567	298.98484
2131	193112.89256	5025213.92753	298.86440
2132	193108.59036	5025225.77242	298.65171
2133	193113.14983	5025202.19484	299.07026
2134	193098.26086	5025220.02006	300.31165
2135	193100.56573	5025185.37849	299.49279
2136	193094.33089	5025174.75610	299.66586
2137	193093.98044	5025174.51279	299.64733
2138	193101.91614	5025208.64493	302.26263
2139	193095.10127	5025199.20935	299.25048
2140	193098.90713	5025194.95319	299.37612
2141	193113.37650	5025207.24220	298.94974
2142	193112.64074	5025220.49883	298.73921
2143	193097.60000	5025214.42666	302.94043
2144	193098.79013	5025222.53523	301.34917
2145	193098.78222	5025214.15222	303.03811
2146	193103.17138	5025198.25707	299.30425
2147	193105.53440	5025217.67495	299.04028
2148	193095.14968	5025199.45520	299.23687
2149	193103.96569	5025214.06553	299.74332
2150	193100.54318	5025203.14278	300.10176
2151	193099.84866	5025207.37320	302.73980
2152	193100.04534	5025218.16276	300.28277
2153	193099.35570	5025198.60095	299.29370
2154	193101.15853	5025215.83017	300.92496
2155	193100.71139	5025207.96730	302.81203
2156	193102.47696	5025213.23042	300.83070
2157	193102.48397	5025208.44321	301.85958
2158	193102.35390	5025205.95972	301.41996
2159	193098.87549	5025209.91161	302.75392
2160	193094.97950	5025196.47548	299.29744
2161	193100.61484	5025223.90141	301.35033
2162	193096.83613	5025210.89070	302.79445
2163	193101.52115	5025201.89510	299.18293
2164	193099.73323	5025198.12812	299.30883
2165	193101.24029	5025211.92357	302.62038
2166	193096.85853	5025207.64012	302.67590
2167	193105.13082	5025200.07809	299.20121
2168	193104.11712	5025219.36352	299.04621
2169	193099.99031	5025219.60638	299.75966
2170	193099.45469	5025214.64793	303.02852
2171	193096.42004	5025205.82496	302.75138
2172	193102.69556	5025220.31728	299.07934
2173	193104.64712	5025196.50323	299.32944
2174	193099.26938	5025219.61841	299.91520
2175	193105.25927	5025212.40005	299.78584
2176	193101.97106	5025223.51725	300.59313
2177	193114.65104	5025221.01136	298.69305
2178	193109.32503	5025230.01745	298.51990
2179	193112.23114	5025230.52835	298.46833
2180	193112.03650	5025231.88779	298.43725
2181	193112.18452	5025216.31096	298.84042
2182	193108.40895	5025232.21084	298.68396
2183	193107.42564	5025229.69732	299.43646
2184	193107.28544	5025229.66485	299.52009
2185	193113.58475	5025227.70385	298.53390
2186	193113.76410	5025227.48206	298.51477
2187	193108.57138	5025236.92271	298.33638
2188	193114.71107	5025222.78889	298.61834
2189	193112.39482	5025219.08969	298.79254
2190	193113.93217	5025230.32048	298.43675
2191	193116.09357	5025213.71555	298.78381
2192	193105.55038	5025129.89894	315.66298
2193	193103.65289	5025129.51343	315.06094
2194	193099.53561	5025128.35014	312.48099
2195	193098.86779	5025123.34172	312.24682
2196	193110.91708	5025124.39398	315.17236
2197	193103.23865	5025126.92151	314.82882
2199	193095.64882	5025164.33766	303.61737
2200	193106.22562	5025141.13495	317.42777
2201	193102.71785	5025150.04876	314.65950
2202	193102.44454	5025147.63021	314.32430
2203	193102.47623	5025153.04650	310.26633
2204	193093.99609	5025142.56160	308.68010
2205	193094.59194	5025138.99165	309.43170
2206	193091.77227	5025142.15474	308.06008
2207	193093.24435	5025138.30709	308.85226
2208	193094.89615	5025145.93893	309.03043
2209	193092.72432	5025134.52596	308.93934
2210	193092.85625	5025144.84610	308.12806
2211	193096.19756	5025137.32896	310.26711
2212	193095.39968	5025148.24952	308.97930
2213	193090.96409	5025134.60511	308.04304
2214	193092.10985	5025141.56245	308.26745
2215	193091.70949	5025139.02818	308.22002
2216	193096.93788	5025135.74262	310.98965
2217	193094.28178	5025152.06079	308.41232
2218	193093.20114	5025145.37458	308.09325
2219	193099.08141	5025140.77859	311.66493
2220	193096.87223	5025155.95719	309.52869
2221	193099.23050	5025135.51065	312.27237
2222	193097.36485	5025137.45282	311.04729
2223	193096.08265	5025142.82861	309.78634
2224	193096.02253	5025156.66489	309.26775
2225	193089.56427	5025167.42036	302.87257
2226	193087.61840	5025163.45813	303.98082
2227	193089.89600	5025173.25669	299.69692
2228	193091.61554	5025181.26305	299.51419
2229	193096.01905	5025183.06797	299.45833
2230	193101.90441	5025147.99428	313.66089
2231	193089.84869	5025162.32777	305.12602
2232	193093.49234	5025171.54985	300.41048
2233	193089.30591	5025180.75053	299.45543
2234	193089.19081	5025173.25776	299.68421
2235	193088.36390	5025169.23188	302.06826
2236	193092.70013	5025192.99765	299.36035
2237	193093.44659	5025191.53470	299.36117
2238	193088.01889	5025161.20334	304.43887
2239	193087.41235	5025175.07467	299.61538
2240	193094.73508	5025158.62663	308.00960
2241	193088.13665	5025160.01423	304.59793
2242	193086.92273	5025176.92859	299.52502
2243	193085.99853	5025173.28091	299.69321
2244	193089.80040	5025184.89979	299.39062
2245	193088.78569	5025159.38558	304.78313
2246	193089.21642	5025158.24558	305.22261
2247	193107.57756	5025188.50492	299.42893
2248	193090.01807	5025186.08661	299.40131
2249	193089.30622	5025193.85714	299.30647
2250	193110.36896	5025212.14321	298.92766
2251	193097.89650	5025203.15699	300.92824
2252	193096.25212	5025208.44281	302.79813
2253	193095.63795	5025207.61434	302.58632
2254	193092.64527	5025194.61631	299.33010
2255	193100.67887	5025210.81231	302.51698
2256	193109.20971	5025199.63475	299.19208
2257	193102.35980	5025214.10043	300.65390
2258	193087.62935	5025177.44057	299.51082
2259	193084.90738	5025174.68566	299.55607
2260	193084.13668	5025179.22447	299.45118
2261	193084.05681	5025177.35512	299.48855
2262	193095.95297	5025219.49286	302.91327
2263	193107.83362	5025188.37648	299.43744
2264	193119.07301	5025208.35596	298.85678
2265	193093.81231	5025206.32817	302.71536
2266	193094.83500	5025208.85913	302.81662
2267	193093.74123	5025205.13740	302.80610
2268	193092.02315	5025216.58938	303.50095
2269	193092.96889	5025223.31324	303.96943
2270	193085.74732	5025206.19983	299.01995
2271	193095.78463	5025216.20758	303.06003
2272	193089.58734	5025221.43698	303.09401
2273	193095.12668	5025214.32960	302.70338
2274	193098.03462	5025194.54568	299.39361
2275	193089.17978	5025218.46566	302.27742
2276	193092.51711	5025216.15501	303.23438
2277	193092.91429	5025213.26723	302.94576
2278	193093.77764	5025208.02773	302.84187
2279	193094.05747	5025223.04759	303.28976
2280	193093.74992	5025223.02166	303.43017
2281	193092.76076	5025220.35839	302.92328
2282	193096.05224	5025213.25672	302.88270
2283	193096.03663	5025221.25185	301.74970
2284	193092.04177	5025219.77176	303.61224
2285	193090.10991	5025222.91157	304.06131
2286	193086.71533	5025205.43337	299.06913
2287	193085.96345	5025208.59174	299.01439
2288	193092.13898	5025198.39792	299.24293
2289	193094.66421	5025216.65333	303.23112
2290	193092.53714	5025202.01438	300.58246
2291	193086.77094	5025193.81084	299.26686
2292	193092.86605	5025217.53710	302.84887
2293	193093.06770	5025206.78582	302.84131
2294	193086.11200	5025211.06633	298.98774
2295	193089.78791	5025218.19579	302.26012
2296	193093.63604	5025212.53275	302.81577
2297	193090.66883	5025199.10625	299.20174
2298	193112.08927	5025209.41486	298.93197
2299	193099.15974	5025225.31936	302.80279
2300	193099.41729	5025229.64435	304.45877
2301	193098.89706	5025232.77242	304.31855
2302	193101.27314	5025234.36615	302.99409
2303	193102.66155	5025227.92476	302.06956
2304	193104.91866	5025233.02185	300.87104
2305	193104.19766	5025227.04344	300.90151
2306	193101.94169	5025237.03760	302.12793
2307	193102.89000	5025227.02748	301.69522
2308	193105.13025	5025230.24627	300.90059
2309	193103.23249	5025232.56557	302.08478
2310	193103.96192	5025230.46578	301.87444
2311	193101.60442	5025231.24850	303.32621
2312	193108.04886	5025234.54137	298.74203
2313	193109.18750	5025227.35118	298.58874
2314	193104.21517	5025225.54015	300.34018
2315	193107.89877	5025231.07298	299.12074
2316	193109.63393	5025225.60744	298.61519
2317	193101.88700	5025225.84748	301.90697
2318	193100.39682	5025235.64681	303.41932
2319	193099.85683	5025222.58242	300.98563
2320	193104.23818	5025229.32823	301.51585
2321	193108.50483	5025237.87700	298.31319
2322	193111.87581	5025192.85094	299.35778
2323	193101.53717	5025230.86512	303.27936
2324	193190.26353	5025259.58016	300.79377
2325	193191.37857	5025257.72501	300.33154
2326	193188.39334	5025258.89210	299.82057
2327	193186.40166	5025252.74584	302.37482
2328	193190.44232	5025252.32975	302.34146
2329	193181.38646	5025252.78106	302.06771
2330	193199.72852	5025256.14034	307.35547
2331	193189.23439	5025259.95637	300.63664
2332	193199.02052	5025249.94635	306.57242
2333	193198.69839	5025257.30852	307.26813
2334	193201.75819	5025251.67739	308.59900
2335	193183.65138	5025247.15542	305.17128
2336	193197.36811	5025246.68222	306.48908
2337	193200.58310	5025247.97488	307.49681
2338	193207.88366	5025240.56865	311.74649
2339	193210.22844	5025243.73182	311.97897
2340	193127.56656	5025170.45426	299.64734
2341	193096.50133	5025125.46568	311.32297
2342	193089.75736	5025126.86076	308.22663
2343	193097.79998	5025128.96377	311.53678
2344	193090.14952	5025131.56194	309.59463
2345	193090.45911	5025124.71395	309.06846
2346	193101.24560	5025121.79938	313.17572
2347	193105.29269	5025122.66012	313.78154
2348	193103.04809	5025121.18361	312.95639
2349	193109.38137	5025121.38015	314.63201
2350	193091.07673	5025122.26996	310.27395
2351	193085.64546	5025162.39742	303.63923
2352	193087.78398	5025179.35588	299.49362
2353	193088.44564	5025145.31152	306.15198
2354	193088.29360	5025151.37697	305.77349
2355	193087.57839	5025157.49951	304.43125
2356	193088.01131	5025142.09989	306.36867
2357	193089.90501	5025138.26672	307.20977
2358	193088.75761	5025136.49184	308.45344
2359	193087.55334	5025153.96299	304.84746
2360	193101.85673	5025177.22599	299.58562
2361	193080.47581	5025141.08150	302.95800
2362	193080.83954	5025132.01831	304.32660
2363	193081.15897	5025141.80278	303.24812
2364	193078.75746	5025142.09031	302.13136
2365	193080.55273	5025137.06088	303.22965
2366	193078.42176	5025135.29788	303.39053
2367	193083.76751	5025157.42514	303.44102
2368	193082.90384	5025138.83186	304.39041
2369	193085.13001	5025151.71799	305.46138
2370	193077.73936	5025131.00575	303.52083
2371	193082.22577	5025151.47307	303.45293
2372	193096.50409	5025142.83650	310.11949
2373	193081.84194	5025138.50835	303.79339
2374	193081.47019	5025134.29570	304.09405
2375	193079.82890	5025132.02315	304.09603
2376	193077.49434	5025134.42822	303.26674
2377	193078.29433	5025138.31402	302.67712
2378	193077.63686	5025166.92016	301.67242
2379	193080.55306	5025164.02546	302.32545
2380	193081.42856	5025172.84435	301.42136
2381	193079.06850	5025163.88367	302.19665
2382	193077.42566	5025171.97489	300.94810
2383	193081.96352	5025184.77687	299.33789
2384	193079.25239	5025181.01489	299.48729
2385	193080.46987	5025170.82722	301.42944
2386	193077.50676	5025170.91811	301.14101
2387	193082.39635	5025171.74323	301.68343
2388	193077.32359	5025161.95776	302.05617
2389	193078.27833	5025174.47417	300.71963
2390	193081.11616	5025169.97298	301.67270
2391	193081.87969	5025171.16405	301.74068
2392	193081.51972	5025187.05724	299.29811
2393	193081.58454	5025192.80346	299.23936
2394	193081.92586	5025192.21141	299.24402
2395	193089.41906	5025187.97529	299.35594
2396	193110.13409	5025198.39447	299.24232
2397	193080.06233	5025161.31989	302.56857
2398	193076.59326	5025167.49924	301.51817
2399	193078.55770	5025186.29441	299.27573
2400	193078.59916	5025175.15559	300.59624
2401	193076.83559	5025174.53531	300.52504
2402	193077.42657	5025176.50572	300.31872
2403	193076.63632	5025164.36659	301.81049
2404	193077.24222	5025180.14253	299.96395
2405	193077.09707	5025161.84272	302.06269
2406	193076.89048	5025178.47947	300.10802
2407	193077.65322	5025182.83627	299.88257
2408	193076.63806	5025194.50557	300.10150
2409	193077.70349	5025194.18877	299.36806
2410	193077.10363	5025196.81355	299.94291
2411	193079.82317	5025194.39908	299.19804
2412	193077.20453	5025190.87717	299.67081
2413	193078.58966	5025197.93654	299.07287
2414	193080.33519	5025192.80539	299.21415
2415	193080.75714	5025195.41760	299.15634
2416	193078.83033	5025199.98177	299.04327
2417	193096.13027	5025218.78583	302.95308
2418	193096.43372	5025220.99956	301.49168
2419	193086.77786	5025201.03744	299.15846
2420	193094.81053	5025217.86432	303.23664
2421	193086.82727	5025214.28550	300.29588
2422	193074.93313	5025170.83750	300.91453
2423	193074.92230	5025182.16450	301.10144
2424	193090.85930	5025226.43134	304.40144
2425	193094.49156	5025233.55556	304.26969
2426	193096.62292	5025227.96780	304.62048
2427	193074.09428	5025197.27774	301.39731
2428	193074.00642	5025188.06482	301.32348
2429	193074.35378	5025192.55624	301.44492
2430	193107.42090	5025213.62716	298.91801
2431	193093.22720	5025224.47850	304.28140
2432	193078.33299	5025204.41454	298.99177
2433	193081.06337	5025220.95581	298.60877
2434	193079.77129	5025223.28990	298.50721
2435	193077.87913	5025209.82967	298.87154
2436	193080.07426	5025218.38831	298.64962
2437	193083.24813	5025212.80177	298.87353
2438	193077.73917	5025223.21070	298.46364
2439	193081.35812	5025216.61985	298.73750
2440	193080.96048	5025217.66996	298.68689
2441	193083.00748	5025220.57025	298.84940
2442	193074.83549	5025202.38060	300.93798
2443	193080.23420	5025217.23337	298.68480
2444	193074.96669	5025206.97888	300.48119
2445	193086.02571	5025214.98391	299.97283
2446	193075.65493	5025210.12620	300.31040
2447	193082.92698	5025202.87688	299.06386
2448	193081.47761	5025225.60684	298.47310
2449	193078.68967	5025218.30101	298.62621
2450	193086.14554	5025215.10764	300.06504
2451	193081.73643	5025220.24569	298.67110
2452	193077.44218	5025221.64499	298.49556
2453	193091.11100	5025213.10400	302.76203
2454	193092.40468	5025209.23348	302.80018
2455	193091.03013	5025228.29762	304.42184
2456	193090.07468	5025224.87827	304.47665
2457	193090.01546	5025229.30505	304.40965
2458	193090.74548	5025225.81696	304.41249
2459	193089.11519	5025233.68999	304.21425
2460	193089.02928	5025233.82563	304.19626
2461	193096.64576	5025234.02327	304.17913
2462	193093.43459	5025230.87086	304.39439
2463	193095.41416	5025234.88885	304.21818
2464	193097.31310	5025229.78766	304.51751
2465	193095.60391	5025229.28811	304.47196
2466	193096.63223	5025230.33656	304.47648
2467	193097.39084	5025232.32203	304.34041
2468	193092.11397	5025228.97127	304.44188
2469	193093.37296	5025226.88457	304.55291
2470	193094.01109	5025233.10364	304.31780
2471	193086.74662	5025219.91834	301.29662
2472	193098.16843	5025234.62539	304.31808
2473	193097.60033	5025231.76753	304.38112
2474	193094.96567	5025229.65287	304.45836
2475	193096.89766	5025228.10497	304.61570
2476	193094.05414	5025227.79186	304.55547
2477	193094.47363	5025229.03355	304.51563
2478	193095.51737	5025231.49850	304.41606
2479	193098.53667	5025226.18643	303.54754
2480	193089.11365	5025232.46892	304.22429
2481	193097.10193	5025225.24630	303.41580
2482	193095.79241	5025224.62507	303.55163
2483	193096.10434	5025223.63420	302.95836
2484	193101.81638	5025226.51319	302.29538
2485	193106.66819	5025233.64224	299.51834
2486	193102.27849	5025226.27128	301.79424
2487	193092.94014	5025229.61134	304.44727
2488	193108.35417	5025219.79685	298.82043
2489	193113.82670	5025228.03422	298.49802
2490	193112.97350	5025222.37180	298.68756
2491	193110.31542	5025223.27882	298.69629
2492	193110.17437	5025236.56697	298.40771
2493	193098.45072	5025218.36031	301.10982
2494	193103.35901	5025235.37794	301.69789
2495	193069.95930	5025182.72617	303.55484
2496	193071.48865	5025185.61108	302.91455
2497	193068.83694	5025176.43410	303.98226
2498	193068.04697	5025172.09802	304.21775
2499	193080.11783	5025200.14234	299.07726
2500	193073.94056	5025232.21837	298.16306
2501	193079.55136	5025233.46330	298.31361
2502	193089.65735	5025215.60864	302.30227
2503	193075.88360	5025217.95859	298.62308
2504	193073.48613	5025214.84447	299.04804
2505	193072.60131	5025226.57692	298.33183
2506	193088.65925	5025217.12853	301.72257
2507	193073.36455	5025231.80056	298.16098
2508	193081.24868	5025228.44615	298.41499
2509	193073.37426	5025232.66058	298.13615
2510	193079.39080	5025235.31858	298.21420
2511	193075.66211	5025232.34552	298.17267
2512	193079.66075	5025233.12257	298.31846
2513	193088.32089	5025234.78674	304.31119
2514	193087.86058	5025227.12242	303.12464
2515	193091.72908	5025225.28834	304.44814
2516	193093.56844	5025237.65705	304.00422
2517	193092.71487	5025239.15424	303.90574
2518	193073.24446	5025234.30662	298.10471
2519	193096.79621	5025233.08389	304.27841
2520	193099.50193	5025234.28444	304.34165
2521	193072.97653	5025159.06684	301.64997
2522	193074.36514	5025165.88512	301.43504
2523	193079.26765	5025157.42430	302.69730
2524	193077.65558	5025159.77135	302.29807
2525	193067.24342	5025164.01751	303.83859
2526	193069.90485	5025169.09713	302.80813
2527	193069.20221	5025175.18375	303.81114
2528	193068.81459	5025178.95393	303.88861
2529	193067.09045	5025165.42053	303.58166
2530	193067.83635	5025162.08786	303.58723
2531	193071.75022	5025174.49081	302.42684
2532	193066.80490	5025198.92106	304.94786
2533	193067.06152	5025194.47349	304.75419
2534	193069.14313	5025187.93703	303.70264
2535	193100.06710	5025200.80138	299.21113
2536	193071.41575	5025222.78564	298.46303
2537	193068.75586	5025203.70819	303.65508
2538	193072.37150	5025224.16658	298.40657
2539	193091.56292	5025211.65841	302.46956
2540	193069.93096	5025200.15020	303.11085
2541	193066.67772	5025209.29916	304.30325
2542	193071.45823	5025226.56456	298.30200
2543	193069.40022	5025218.53788	298.64460
2544	193074.10739	5025213.41859	299.57497
2545	193072.77570	5025214.90354	299.36738
2546	193068.53229	5025225.23287	298.39340
2547	193071.68922	5025228.00472	298.28812
2548	193077.32069	5025156.46626	302.30265
2549	193074.21181	5025156.97075	301.67360
2550	193076.94254	5025144.14973	301.50094
2551	193076.92761	5025151.73587	301.58288
2552	193077.31033	5025150.47381	301.50222
2553	193077.63630	5025151.38253	301.68557
2554	193077.39091	5025149.41017	301.30375
2555	193077.56346	5025158.16351	302.32913
2556	193076.61090	5025145.92414	301.23788
2557	193068.32835	5025158.33077	303.51238
2558	193067.58698	5025169.49168	304.08995
2559	193087.25561	5025191.06909	299.29596
2560	193061.15426	5025179.19989	305.70846
2561	193062.32219	5025177.94238	305.78921
2562	193063.96684	5025190.46736	305.07807
2563	193060.10872	5025233.97095	298.21814
2564	193061.06741	5025183.49155	305.82647
2565	193065.37858	5025203.20580	304.91329
2566	193064.90488	5025215.66377	298.73999
2567	193062.83485	5025213.99136	298.95379
2568	193065.56028	5025204.06501	304.85188
2569	193061.84862	5025219.69934	298.57413
2570	193059.22502	5025236.02375	298.15479
2571	193060.52765	5025232.23286	298.25989
2572	193064.24044	5025230.90155	298.26654
2573	193060.65659	5025225.92456	298.42397
2574	193061.06177	5025228.96477	298.37500
2575	193061.20675	5025229.71149	298.35488
2576	193066.48081	5025229.28044	298.32920
2577	193064.52198	5025231.76155	298.24320
2578	193066.59393	5025230.39193	298.31648
2579	193066.22841	5025233.84716	298.19469
2580	193077.75639	5025239.28092	298.04637
2581	193066.75403	5025231.63641	298.25555
2582	193095.19685	5025224.93724	303.91188
2583	193073.24811	5025154.70164	301.49264
2584	193073.34027	5025153.76213	301.43593
2585	193074.54685	5025154.27210	301.64147
2586	193065.39698	5025160.46066	304.56153
2587	193060.99617	5025172.59904	307.48018
2588	193060.89769	5025167.31787	306.74744
2589	193057.98499	5025163.65545	308.18299
2590	193060.75950	5025178.63400	306.14469
2591	193058.18128	5025168.79115	308.08845
2592	193061.20106	5025176.21842	307.48369
2593	193061.39119	5025176.12301	307.36756
2594	193056.18651	5025192.07890	304.91556
2595	193059.23067	5025185.20582	305.87133
2596	193062.80566	5025193.49929	304.97750
2597	193056.20426	5025190.51699	305.27759
2598	193059.44727	5025197.18464	304.88294
2599	193059.92143	5025196.47324	304.99547
2600	193092.11919	5025198.64429	299.23760
2601	193055.41498	5025214.31054	298.85862
2602	193059.43432	5025206.70859	304.61340
2603	193063.15505	5025204.97364	304.70795
2604	193058.75879	5025214.27686	298.76597
2605	193055.39030	5025214.86103	298.82477
2606	193064.07938	5025207.04067	304.73934
2607	193060.04496	5025226.17416	298.43177
2608	193056.63578	5025204.23121	304.63922
2609	193063.23407	5025215.68154	298.85075
2610	193058.28382	5025218.30380	298.60279
2611	193082.28856	5025127.36901	305.64713
2612	193086.80340	5025130.58650	306.31942
2613	193080.52774	5025129.88300	304.44010
2614	193082.41154	5025126.91058	305.87109
2615	193083.54282	5025125.28363	307.08008
2617	193086.39008	5025122.77117	309.18993
2618	193095.51306	5025119.65905	312.00720
2620	193075.57666	5025147.18524	301.11215
2621	193074.13719	5025146.84924	301.20377
2622	193073.65368	5025145.68472	301.30849
2623	193070.64001	5025135.11048	302.53154
2624	193072.81150	5025141.80266	301.83644
2625	193072.28095	5025143.67452	301.66338
2626	193070.79114	5025134.88691	302.58424
2627	193072.12509	5025147.10443	302.18029
2628	193072.06267	5025148.06730	302.06602
2629	193070.20841	5025138.78757	302.62088
2630	193069.79437	5025146.06531	302.76955
2631	193071.25815	5025134.00154	302.58855
2632	193069.19439	5025138.74384	303.17589
2633	193067.87276	5025157.64021	303.79079
2634	193068.51612	5025141.46076	303.41061
2635	193064.48392	5025158.36602	305.23890
2636	193056.80317	5025162.50894	309.08367
2637	193059.36796	5025161.15732	307.66502
2638	193055.85926	5025191.59165	304.77833
2639	193056.74261	5025178.79089	309.50140
2640	193078.32615	5025128.00936	304.11723
2641	193068.76202	5025132.12044	303.88204
2642	193063.42287	5025147.06881	305.92653
2643	193063.07475	5025152.98603	305.91641
2644	193063.19594	5025136.15886	306.24960
2645	193063.62989	5025154.70055	305.84412
2646	193066.74997	5025155.09098	304.13102
2647	193060.64880	5025143.26931	308.21716
2648	193061.57510	5025140.29514	307.59766
2649	193062.87814	5025146.39229	306.23265
2650	193064.71696	5025154.48298	305.26515
2651	193052.82929	5025178.45588	311.21057
2652	193054.24506	5025195.84278	304.87098
2653	193055.95784	5025179.91978	309.82186
2654	193059.69901	5025215.19803	298.68357
2655	193055.38256	5025222.85604	298.58004
2656	193059.74245	5025211.88707	300.34321
2657	193056.06900	5025226.36840	298.43969
2658	193055.84744	5025234.95347	298.15469
2659	193055.39633	5025237.10890	298.11049
2660	193080.96374	5025229.96476	298.40081
2661	193078.98557	5025239.32812	298.35008
2662	193057.22726	5025162.47183	308.78848
2663	193056.82882	5025159.70212	309.19442
2664	193053.87839	5025167.44032	310.70745
2665	193050.07527	5025166.61898	312.23709
2666	193051.53338	5025164.18796	311.81842
2667	193053.78006	5025172.82489	310.89113
2668	193052.46813	5025172.70476	311.35657
2669	193047.55138	5025178.78254	311.17985
2670	193049.50920	5025179.91475	311.11899
2671	193048.52640	5025194.57214	307.34885
2672	193047.94457	5025183.70139	311.06891
2673	193049.79998	5025192.39566	306.93064
2674	193051.48270	5025196.15876	305.60795
2675	193051.78375	5025190.18729	306.20088
2676	193050.36935	5025190.08947	306.98662
2677	193050.34725	5025180.89880	310.84510
2678	193051.13584	5025196.95979	305.72268
2679	193049.50525	5025188.08050	309.67620
2680	193051.33634	5025199.94100	305.52483
2681	193051.41831	5025185.51488	310.87185
2682	193047.64214	5025195.93808	307.45635
2683	193048.90214	5025200.68301	306.93805
2684	193054.21055	5025219.41407	298.63683
2685	193048.46074	5025203.96201	306.79964
2686	193054.50851	5025211.70246	300.56249
2687	193046.58589	5025218.66553	298.78627
2688	193055.15852	5025206.68030	304.62447
2689	193050.91454	5025202.37604	305.61773
2690	193046.85451	5025220.38716	298.71572
2691	193048.54620	5025214.53761	299.05490
2692	193047.45306	5025219.98656	298.72760
2693	193046.94374	5025215.06819	298.93868
2694	193047.15284	5025226.45120	298.49015
2695	193052.04499	5025222.67133	298.63210
2696	193045.02284	5025219.15279	298.77462
2697	193051.69860	5025216.68511	298.80884
2698	193045.72247	5025225.71026	298.53033
2699	193047.24686	5025219.80985	298.74445
2700	193048.17013	5025224.48231	298.57697
2701	193054.92111	5025225.92787	298.48226
2702	193056.52821	5025155.36206	309.50159
2703	193058.56939	5025146.68216	308.48060
2704	193057.49694	5025144.00917	309.91607
2705	193057.42527	5025152.22327	308.88199
2706	193058.73537	5025157.64166	308.06993
2707	193057.20555	5025149.32793	308.97538
2708	193059.39984	5025182.17069	305.60743
2709	193052.18543	5025173.24382	311.44130
2710	193049.71905	5025161.57990	312.49425
2711	193046.88802	5025171.25106	311.96565
2712	193048.63798	5025172.62177	311.84972
2713	193048.15437	5025173.07978	311.91399
2714	193046.30622	5025177.46474	311.17051
2715	193046.66787	5025166.54428	312.41000
2716	193044.96293	5025196.57274	307.47386
2717	193046.11518	5025192.16014	307.65226
2718	193050.94925	5025179.51956	310.87519
2719	193047.69045	5025187.48420	310.85432
2720	193052.22198	5025195.60833	305.20531
2721	193072.80101	5025129.73857	303.48734
2722	193063.59169	5025131.72594	306.53720
2723	193054.99798	5025140.91981	312.09856
2724	193057.44922	5025137.20369	310.37039
2725	193053.86461	5025151.84332	311.37031
2726	193052.92804	5025138.94181	313.29182
2727	193060.56761	5025180.70578	305.69236
2728	193060.43556	5025157.04727	307.04114
2729	193044.05919	5025170.90414	311.91578
2730	193042.89451	5025177.18612	311.85851
2731	193044.53851	5025164.62919	312.66884
2732	193044.14397	5025180.33224	311.18987
2733	193042.61117	5025176.77881	311.84710
2734	193043.13007	5025191.74663	307.60218
2735	193044.70048	5025200.99981	307.41901
2736	193044.36857	5025216.16367	298.92547
2737	193046.25546	5025200.85084	307.43486
2738	193044.81271	5025212.49559	300.61499
2739	193054.66710	5025222.77747	298.58829
2740	193033.41023	5025179.39073	305.94420
2741	193039.01682	5025179.44415	309.22736
2742	193042.18674	5025196.58119	307.34127
2743	193040.50598	5025192.82601	306.98041
2744	193039.98288	5025183.80799	308.60806
2745	193039.23985	5025185.13955	308.07614
2746	193035.44776	5025203.92396	302.46526
2747	193039.95092	5025201.36273	304.97411
2748	193039.71349	5025222.83703	298.71729
2749	193034.94528	5025206.54089	302.11479
2750	193041.77306	5025205.95246	305.40527
2751	193038.80690	5025226.42972	298.86895
2752	193043.83983	5025209.73088	306.14179
2753	193034.84550	5025216.68465	300.69221
2754	193036.85103	5025202.54343	303.19889
2755	193041.51032	5025213.64537	299.56090
2756	193039.73155	5025215.31932	299.16871
2757	193044.85185	5025206.96059	307.05330
2758	193052.11465	5025229.31701	298.36613
2759	193048.35235	5025231.37882	298.31083
2760	193046.82370	5025237.58171	298.15061
2761	193046.82186	5025233.20367	298.28526
2762	193051.19457	5025229.99012	298.33706
2763	193052.18922	5025232.01067	298.26658
2764	193064.28533	5025241.04692	297.99222
2765	193051.93833	5025238.96045	298.02408
2766	193052.97106	5025240.15294	297.97058
2767	193067.69069	5025232.95770	298.22292
2768	193047.31603	5025155.85939	312.88092
2769	193050.80315	5025149.30414	313.11336
2770	193049.02766	5025139.21346	313.68194
2771	193048.46605	5025142.10563	313.61704
2772	193049.55188	5025138.39077	313.47877
2773	193050.32580	5025150.76969	313.09937
2774	193047.93727	5025145.68336	313.41091
2775	193047.54448	5025150.45070	313.11349
2776	193050.90703	5025155.74175	312.67800
2777	193048.11089	5025144.56294	313.39868
2778	193046.69921	5025160.31477	312.86949
2779	193051.15520	5025147.66940	312.54142
2780	193047.86415	5025159.03755	312.64015
2781	193051.02269	5025173.32341	311.62423
2782	193038.41390	5025164.44764	310.91713
2783	193040.79705	5025169.43522	312.07595
2784	193038.09008	5025161.60388	310.97944
2785	193047.17214	5025152.25861	312.79870
2786	193039.08708	5025169.95088	311.68894
2787	193034.75787	5025169.61264	310.16311
2788	193036.11742	5025166.10484	311.15857
2789	193038.52112	5025172.21808	311.27867
2790	193033.28832	5025187.96352	303.57206
2791	193033.47536	5025193.98062	303.06223
2792	193034.21773	5025195.34276	302.93889
2793	193041.05672	5025180.85165	310.06379
2794	193034.32914	5025192.63971	303.38737
2795	193032.03672	5025187.59473	303.32738
2796	193075.27065	5025241.95532	298.00861
2797	193068.48800	5025239.18365	298.01325
2798	193115.45898	5025241.23898	298.19056
2799	193105.20400	5025245.26293	298.24299
2800	193108.02618	5025259.28947	297.87796
2801	193103.09912	5025245.88316	299.48621
2802	193102.11514	5025235.96586	302.20749
2803	193107.74066	5025254.06788	298.00867
2804	193105.86728	5025248.31965	298.19135
2805	193105.46163	5025244.28017	298.25502
2806	193106.11189	5025243.30917	298.22049
2807	193105.05842	5025251.35208	298.09714
2808	193106.25493	5025257.11397	297.98887
2809	193102.63792	5025254.38628	298.04879
2810	193108.37409	5025258.44548	297.92604
2811	193107.47079	5025251.00160	298.09660
2812	193101.94781	5025231.74211	302.99927
2813	193107.77287	5025251.48216	298.09240
2814	193069.82046	5025248.87788	297.70632
2815	193093.39243	5025243.70641	304.19828
2816	193100.71993	5025259.17048	298.00494
2817	193099.71608	5025258.33810	298.00736
2818	193093.07821	5025261.04988	297.74872
2819	193094.32921	5025240.64927	303.63686
2820	193095.49118	5025251.32477	301.05383
2821	193094.91538	5025260.70024	297.76230
2822	193095.13831	5025247.71671	302.55477
2823	193095.28502	5025245.05489	303.14102
2824	193086.88878	5025260.22459	297.75345
2825	193083.62449	5025245.90709	301.60019
2826	193084.77861	5025244.14239	302.04351
2827	193086.27442	5025249.28228	300.83876
2828	193085.09010	5025261.67669	297.67877
2829	193086.83258	5025252.12041	300.32332
2830	193085.44780	5025257.56112	297.91415
2831	193084.53355	5025263.40217	297.60910
2832	193084.34695	5025244.83587	301.85469
2833	193082.90684	5025248.30732	300.75606
2834	193082.19156	5025250.80441	299.92255
2835	193084.63386	5025243.12262	302.47274
2836	193092.97510	5025261.33747	297.75243
2837	193083.52533	5025257.47886	298.38688
2838	193082.15800	5025254.02076	299.11326
2839	193082.09200	5025261.94863	297.69927
2840	193082.42511	5025246.59314	301.26182
2841	193074.43070	5025255.44367	297.71045
2842	193075.60535	5025262.36139	297.53836
2843	193072.45519	5025239.09014	298.00766
2844	193070.22427	5025239.49653	297.96604
2845	193076.97368	5025260.17999	297.60400
2846	193078.65971	5025256.77050	297.95112
2847	193075.87668	5025262.32657	297.54520
2848	193076.80777	5025250.77298	297.73725
2849	193072.32575	5025239.70499	297.96943
2850	193075.03480	5025248.72646	297.79971
2851	193075.36548	5025242.23716	297.97391
2852	193082.80925	5025240.23977	301.03417
2853	193075.08561	5025243.62716	297.92486
2854	193071.74385	5025243.50222	297.84982
2855	193093.06774	5025223.61581	304.10138
2856	193089.83230	5025228.06400	304.49000
2857	193122.77224	5025239.08782	298.13443
2858	193115.04074	5025226.00448	298.53707
2859	193119.38114	5025256.61308	297.77809
2860	193119.33364	5025252.44328	297.78817
2861	193114.15777	5025242.38432	298.17810
2862	193114.60910	5025250.04455	297.97754
2863	193108.48124	5025238.56349	298.31258
2864	193105.64022	5025261.44356	297.94021
2865	193099.88619	5025229.56371	304.14826
2866	193103.04892	5025247.91652	299.02089
2867	193086.61672	5025263.51687	297.61036
2868	193094.20880	5025224.37794	303.84727
2869	193112.51463	5025215.19655	298.86116
2870	193134.60335	5025236.63983	298.53442
2871	193135.87441	5025244.08503	298.38263
2872	193133.46034	5025245.70997	298.23705
2873	193134.56946	5025243.08574	298.35677
2874	193136.76698	5025248.39041	298.30410
2875	193137.80546	5025253.21074	298.24786
2876	193135.11164	5025252.37452	298.14389
2877	193138.56284	5025251.57140	298.39786
2878	193133.87883	5025243.43185	298.30682
2879	193131.58981	5025237.69531	298.38814
2880	193137.14230	5025246.21729	298.44618
2881	193131.39647	5025239.22683	298.33048
2882	193133.65899	5025255.71986	298.01837
2883	193128.28250	5025231.80429	298.31846
2884	193135.11059	5025254.37312	298.08533
2885	193125.72127	5025245.68902	297.95834
2886	193125.61290	5025249.43917	297.90062
2887	193123.89024	5025243.65269	297.95146
2888	193122.99395	5025247.88529	297.86456
2889	193122.28932	5025253.03026	297.74568
2890	193129.30225	5025252.46246	297.94914
2891	193115.55959	5025256.27310	297.81201
2892	193116.19820	5025246.23047	298.05312
2893	193098.79383	5025224.77607	302.63022
2894	193103.80553	5025264.67769	297.86054
2895	193094.90058	5025266.56817	297.75983
2896	193091.49629	5025220.80179	303.18235
2897	193064.81311	5025246.73763	297.76187
2898	193060.23097	5025249.45996	297.75982
2899	193065.65499	5025247.83411	297.75160
2900	193064.03420	5025246.38063	297.80108
2901	193059.47267	5025237.99585	298.06726
2902	193065.50328	5025251.62985	297.71265
2903	193063.81016	5025251.33514	297.71788
2904	193068.20364	5025257.74514	297.56840
2905	193067.85380	5025255.02962	297.63307
2906	193061.41272	5025250.45959	297.74014
2907	193062.07312	5025261.53769	297.46837
2908	193066.34940	5025261.24826	297.50455
2909	193070.83548	5025260.05031	297.55982
2910	193063.60043	5025256.91556	297.56791
[truncated: 1,682 more rows]
