# Supplementary material for: Unmanned aerial image dataset: Ready for 3D reconstruction
Source: Data Brief. 2019 May 24;25:103962. doi: 10.1016/j.dib.2019.103962 (PMC6554229; doi:10.1016/j.dib.2019.103962)
Supplement: Supplementary file 2 — Multimedia component 2 [file mmc2.zip › RefinedEOPs.txt]

1	193159.81405	5025125.67584	370.74268	-0.613303090733272	-1.218710120610490	-93.061326024329900
2	193169.75919	5025125.50738	370.69952	-1.166026208040290	-0.540554566189639	-91.990759682049800
3	193179.12078	5025125.24951	370.62146	-1.964518951945020	-4.363669253003530	-39.074588822997500
4	193182.35526	5025125.83425	370.74781	1.395611943942020	0.985289890530033	0.655494705084695
5	193183.57762	5025127.71342	370.85717	1.010014212884490	-2.221256623350810	2.018080884271750
6	193181.89920	5025131.22499	370.58156	1.147635803780690	-1.283155307708820	3.032093538938290
7	193178.45748	5025136.73951	371.36133	0.842205458096513	-1.083591679786040	0.320948246406067
8	193172.88079	5025140.96316	371.40907	-0.444063873957350	0.491959944428838	68.745657969488700
9	193164.45098	5025142.26632	369.58187	2.056274909778200	1.209808841315210	71.818567414727100
10	193155.16952	5025144.25346	369.78897	0.246124172380091	1.438513466506410	73.734052718372700
11	193145.73882	5025145.16339	371.34667	0.951216341297180	1.090094840208600	74.555707967745700
12	193135.61539	5025146.09673	371.60923	1.048628062616000	0.901708272917153	75.640418112073000
13	193125.08821	5025146.49998	371.44590	1.072653470634150	0.961840417789648	77.020035978484500
14	193114.97576	5025146.55654	370.54025	0.996490996298309	0.533794546861318	77.130340528266700
15	193104.63149	5025146.51462	369.91903	0.451015153878383	1.159212576686110	76.350898857090900
16	193094.29485	5025146.48128	370.36396	1.404555168547060	0.811160038475770	76.007534814639500
17	193084.09446	5025146.58965	370.64454	0.827365251853185	0.855496027285322	75.314570092458000
18	193073.74776	5025146.80466	370.09325	0.986476298385984	1.043462016648520	75.463536721476000
19	193063.48035	5025146.89933	370.10214	-0.146963567814227	0.729183159894804	74.778987651469300
20	193053.37188	5025147.09320	370.62723	0.131651104741421	0.464071297877467	74.118152415130500
21	193042.84790	5025147.58456	371.22277	0.532973489964351	0.917061970316972	74.006861236018700
22	193032.61784	5025148.23484	370.79450	0.527657089443266	0.647659474587695	75.559348594776100
23	193022.22625	5025148.54422	369.85718	1.064911901383370	0.533624997477372	76.716621024696700
24	193011.85777	5025148.39702	370.59069	1.076116978177050	-0.005077889299006	75.805530693747800
25	193001.66465	5025148.70805	371.34607	1.140095336500450	1.906077085723290	74.006002340246600
26	192993.90007	5025148.94180	372.33401	2.638338797400290	0.761041569369628	-1.932545553681420
27	192991.38734	5025148.15708	370.24121	-1.436302267937490	-0.778456059468983	-17.184344880455000
28	192992.47878	5025152.01663	370.37228	1.969457155907370	-1.088297239613630	-14.938179338239300
29	192995.65269	5025157.00561	372.14852	0.372824602262320	-1.759907679943420	-16.316893311136400
30	192999.87833	5025163.20055	371.49384	3.531643312377070	-1.916372083048710	-36.759741476752400
31	193005.78348	5025165.95005	372.12894	-3.490060162098230	-1.177623614638840	-93.322752077793800
32	193013.93544	5025167.60058	369.64306	-0.265044309282010	-2.621203221477960	-90.418834895648100
33	193023.28342	5025169.04672	370.56122	-1.304696426976920	-1.677641493119170	-91.112800539361200
34	193032.44717	5025169.23755	370.43661	-1.618092657290410	-1.514888050048480	-90.569245502259700
35	193042.62606	5025169.38961	370.48307	-0.123487556231833	-1.138175160901520	-91.390922937451700
36	193053.14456	5025168.79812	370.14377	-1.259286075006300	-1.514542408884740	-88.240354518191200
37	193064.23374	5025168.20994	370.09140	-1.720152712140500	-1.500021613997310	-87.683669964773100
38	193075.26959	5025167.62272	370.00607	-1.907510691612220	-1.328975652138670	-88.621762436241200
39	193087.29476	5025167.36406	370.04157	-1.653049790183360	-1.542108213272010	-89.611612986511200
40	193097.83317	5025166.92002	370.20517	-1.827979280215300	-1.595595983350680	-89.748159904920700
41	193108.37939	5025166.43004	370.17092	-1.267028447644870	-0.925530373754658	-89.382901619783600
42	193119.42216	5025165.94103	370.04800	-1.852255904097910	-1.144766491442960	-88.902802938982800
43	193129.61576	5025165.67745	370.45681	-1.733370597980130	-1.007357378366590	-89.439898885024800
44	193139.79838	5025165.33845	370.60285	-1.879367624006150	-1.175838129357550	-89.821966971183900
45	193150.89132	5025165.06458	370.74458	-1.684813301772200	-1.100399899323480	-90.779980342907800
46	193160.93551	5025164.67706	370.69374	-0.947446170137086	-1.038565894939110	-89.684882989242100
47	193171.12894	5025164.48836	370.72033	-0.858625827425008	-1.141817390311150	-89.489249381994600
48	193180.13236	5025164.16111	370.86979	-1.848833048728110	-5.466529036611510	-35.695697324868100
49	193182.84171	5025164.19667	370.31403	0.230547023561695	0.920200611977288	5.648940158301710
50	193183.78434	5025166.27382	370.87919	1.327889141668000	-2.556042639155220	4.559426534827340
51	193181.96594	5025169.85741	370.53902	1.021591348876700	-1.887573378282670	5.069986084528660
52	193178.64518	5025175.45239	370.21184	1.492150485829340	-1.660755389982250	4.994752959204850
53	193173.38996	5025179.79522	370.51436	0.032690874037228	0.345430607305227	66.306050556975300
54	193165.16156	5025181.67061	369.73228	0.814198064625767	1.366797323265760	72.893086096200300
55	193155.89197	5025184.23657	371.23784	0.907167267678465	1.054719471283280	74.152267134439000
56	193146.39893	5025185.92288	371.34855	1.736756835181190	0.864864593418180	75.187610314097900
57	193136.29308	5025186.55700	370.47163	1.360981340914560	1.273302428649340	77.281344815789000
58	193125.96435	5025186.66898	369.98910	0.771078388730454	0.940587278529493	77.053182060692700
59	193115.76381	5025186.76910	370.01853	1.581497290783660	0.792461118271811	78.185057020424900
60	193105.55490	5025186.87771	370.44196	0.956563476616558	0.594920902674612	77.088071242401600
61	193095.20027	5025187.02149	369.97938	1.367885000421850	0.879503530540255	76.350694776355900
62	193084.84677	5025187.00411	369.75501	1.100871019629080	0.857167837359597	76.897584183649600
63	193074.67436	5025187.15020	369.88651	1.276626903655310	0.622312049933423	77.831888068139800
64	193064.42542	5025187.43205	369.71769	1.160295762898230	1.405581670451630	79.644469300356500
65	193054.27880	5025187.65641	370.41303	0.601709699629353	1.000413780641160	78.957621287089500
66	193044.18387	5025188.08641	370.63004	1.141682159039160	1.021851089648640	77.210951004263800
67	193033.95022	5025188.65443	369.57576	1.879452498657910	0.158903951591776	78.745667609620500
68	193023.76881	5025188.64657	369.40212	0.799536603706558	0.912493390742055	80.208435012255700
69	193013.54763	5025188.65628	369.75448	1.382989586646220	1.091050571884070	79.806365528917900
70	193003.41220	5025188.84671	369.50053	1.028581553329830	0.891085194577127	80.208275312520800
71	192995.38928	5025188.58021	370.94087	1.635660194003540	1.919555667984120	7.472809695508000
72	192992.73062	5025188.53708	369.99181	-0.341649879947318	-1.222880123117000	-13.081231271852500
73	192992.73094	5025191.50168	369.16501	1.054631862724150	-0.412758447981316	-14.334413953379300
74	192995.64825	5025196.47922	370.49845	0.781177988993052	-1.703823644343480	-12.296052796497700
75	192999.76402	5025203.00980	371.36053	4.817025938781060	0.324544399364690	-37.042100154611500
76	193005.18549	5025205.90451	371.30519	-3.659541205939230	-2.112135044986530	-97.200340230170500
77	193013.38240	5025207.70519	369.56580	1.324278771127180	-1.906195073508070	-90.402282666559700
78	193023.37454	5025209.34868	370.95675	-0.462375578028138	-2.590214651628700	-95.517080877057800
79	193032.76170	5025209.13903	371.06830	-1.363095823898260	-1.590828708170410	-92.703427788202200
80	193042.62206	5025209.45234	370.45010	-1.009789828611250	-1.619892467484020	-92.305688965022400
81	193053.87941	5025209.75554	370.53249	-0.433331226970106	-2.481967367092240	-92.967229388034500
82	193065.21631	5025208.89000	370.20883	-1.617694192511010	-2.544669610667100	-91.598774287966200
83	193075.44031	5025208.23965	369.95614	-0.463834903319023	-2.320203105981100	-90.964154997992700
84	193084.68436	5025207.01473	369.22970	-1.372426295171400	-1.341664943901970	-83.497469322348800
85	193095.16023	5025206.25388	370.20958	-1.881676507709400	-1.250980793997330	-88.981779954547900
86	193106.50359	5025206.16738	371.01109	-0.842271749852136	-2.201575010508280	-93.327286258234000
87	193117.16498	5025206.12387	370.51272	-0.764382900601973	-1.515105660295710	-94.041698924442900
88	193127.28465	5025205.52553	369.54261	-1.486679609070100	-1.533987610700610	-91.097380563019800
89	193137.19944	5025205.41746	369.66328	-0.884669735680795	-1.273568951910700	-89.519420963655500
90	193147.51145	5025205.20302	370.17031	-1.048709818848880	-0.911951020826027	-91.399371760997600
91	193158.08213	5025205.02705	370.28417	-1.483403145565930	-1.763516942257430	-92.854123493961900
92	193168.48814	5025204.85769	369.84061	-1.256754642777430	-1.478910416529410	-92.025781757626600
93	193178.38443	5025204.58868	369.68108	-1.833121235796870	-4.299920566381570	-74.618509605184400
94	193183.88661	5025204.56996	369.57741	0.592399072341193	-0.904585493498598	7.626507198418490
95	193185.27430	5025205.52308	369.81125	1.362971318439310	-1.968954317034630	6.332199987355260
96	193184.88645	5025208.36796	370.27263	0.089235502162565	-1.477215620341270	7.224964739317300
97	193182.22515	5025213.43250	369.59766	1.593809110187450	-1.665387070832610	7.441404503020580
98	193178.14961	5025219.19179	370.06515	5.387709471164820	-4.964847518997230	39.239994725680800
99	193171.24125	5025220.88608	369.71790	-0.547851563273693	0.791665011999756	73.890740300728000
100	193161.63253	5025223.68889	368.40756	1.752783730514310	1.338588226301510	77.002870709512700
101	193152.16787	5025225.23822	369.84738	1.359987544261860	0.489332519828371	76.328296756899300
102	193142.32028	5025226.29722	368.82429	2.160635522156150	0.989488706384776	78.124095109041300
103	193131.88811	5025226.43911	369.17663	0.816985649813190	1.073350661760760	78.979649694770100
104	193121.62945	5025226.60407	369.04212	1.377717864763450	0.675611279592864	78.379675802304900
105	193111.24208	5025226.55011	369.13048	0.890878751243346	0.905208846539903	78.916566739161500
106	193101.01526	5025226.55615	368.99819	1.955423210164880	0.993001447727351	78.336253832123400
107	193090.64936	5025226.63116	369.34046	1.068421039029950	0.834147924346452	78.012615676092100
108	193080.22567	5025226.95317	369.39542	0.813703424118508	0.970573703012389	79.584838693159200
109	193069.98528	5025227.23688	369.15614	0.378749803194659	0.498861284350821	78.838408347985200
110	193059.77553	5025227.39006	369.34002	0.090968560912610	0.900428158208521	79.283393843028900
111	193049.44191	5025227.69702	369.83090	1.280644924809120	0.897210587743174	78.410474004506000
112	193039.09419	5025227.91135	370.40616	1.273805402280330	0.804954047887552	78.632598196700200
113	193028.87442	5025228.27513	370.15546	1.590864782148380	0.723604019839672	78.230576723587600
114	193018.87970	5025228.47128	369.68836	1.166822920994210	0.664909470504284	78.607056027995900
115	193009.07399	5025228.27732	369.01767	0.835584152428803	0.868672380386057	79.190601261586300
116	192999.53068	5025228.39791	369.99556	1.236329645938790	2.931527376611210	37.299061106401900
117	192994.81072	5025228.21079	370.62087	-0.303755016735381	-0.892750538427064	-13.644090396853200
118	192994.00586	5025229.80440	369.18923	0.771511226842772	-0.623309757433255	-11.795801067192400
119	192995.84183	5025234.56855	369.71530	0.369051581510056	-1.221453341380230	-11.436217998518900
120	192999.53859	5025240.61748	370.92359	0.797062891735403	-2.085531673743440	-13.613922285393400
121	193004.13236	5025245.77994	371.14731	-0.085910962470878	-1.041551242752560	-92.238979542237600
122	193011.15424	5025246.89045	368.65697	-2.811288481723960	-1.334230447759730	-88.470648275135200
123	193020.40032	5025249.18583	369.29274	-0.579913443572883	-1.926968500375350	-88.615501731419900
124	193030.02268	5025249.25467	370.67326	-0.920168671549395	-1.398673298660440	-92.406452135134600
125	193040.66402	5025249.38814	369.07521	0.017592105832746	-3.097812487952740	-90.541036778026900
126	193050.18082	5025249.07977	369.77043	-2.248602478921290	-1.179352079606710	-88.819216831506500
127	193060.62438	5025248.70190	369.64805	-1.343597209414390	-2.069190108594560	-89.978944283032200
128	193071.76909	5025248.53578	369.53410	-1.545084303630830	-1.727414850033220	-90.362492511360200
129	193082.50010	5025247.98749	369.81105	-1.880645683380280	-1.734348369740110	-90.511277612806500
130	193093.19276	5025247.77185	369.89685	-1.095524926331450	-1.074017023649360	-92.121224956553500
131	193103.82179	5025247.45024	369.86909	-0.657347209005429	-1.154122507421350	-92.938167606014100
132	193114.38668	5025247.05589	369.59692	-1.420027840965500	-1.335002197544300	-92.547781550099000
133	193125.24030	5025246.69229	369.68535	-1.864962552969560	-0.878135147525750	-89.870936928635200
134	193135.74916	5025246.43826	369.85020	-2.046086883336700	-1.414251633623360	-91.785792010055500
135	193146.04934	5025246.38017	370.01844	-0.708126872277528	-0.813326849753201	-92.817917081314400
136	193156.28846	5025246.10781	369.85891	-1.446184343251950	-0.916580033077330	-92.123583734690300
137	193166.24392	5025245.91766	370.49027	-1.467603281361310	-0.816587512660786	-94.181258744105100
138	193176.72439	5025245.59139	370.03159	-0.141980602279033	-2.523963687904340	-93.484844168532100
139	193184.17030	5025244.69486	369.78999	2.243390101597610	0.840040350392821	-175.151599748243000
140	193185.95909	5025238.90894	367.60990	-1.252902308268180	1.582380918752220	-175.896052495388000
141	193187.64377	5025230.40338	363.32312	-2.404493651190890	-0.287034816796526	-172.749279229725000
142	193187.77752	5025223.32993	359.66744	-0.429997497770491	1.175777210202820	-173.274888585411000
143	193187.98237	5025215.30750	356.82877	-2.472603612555550	-2.105406601208320	-172.928738489020000
144	193186.40530	5025208.48661	354.68615	0.359336873175308	-0.545629196533966	97.881427832265800
145	193180.50449	5025206.72766	354.75970	-0.490821530586909	0.531800757398530	83.671978925370200
146	193172.71469	5025204.13286	352.81583	1.075777237088950	-0.112235366373178	82.971017249672500
147	193163.36418	5025203.77082	349.65902	1.395801237542130	1.077439494651500	85.382909831268600
148	193154.08083	5025203.74087	347.95108	0.832224405009509	0.397236852889123	84.241166272719500
149	193144.97856	5025203.79994	344.86860	1.073145371063260	0.561196650596708	85.824580465248900
150	193135.11703	5025204.39853	341.62516	1.260477284935980	1.012237095817130	86.803116217927800
151	193124.97223	5025204.94983	339.94937	0.145060135180228	0.269919151668956	86.963236368217300
152	193114.52564	5025205.73196	337.64696	1.115037889861960	0.916313994468907	85.991717604591000
153	193105.47228	5025206.87369	335.78629	-0.468031533713980	3.210623979247270	34.967140912892700
154	193102.65267	5025209.99108	333.07710	1.103934055033270	-1.569684614783750	13.405506169235700
155	193099.89595	5025215.22362	328.76007	2.276503148740610	0.754560540800440	13.022718936634500
156	193098.96066	5025219.21899	326.08296	0.694659511549034	-0.725118232276583	12.110900012772600
157	193098.75006	5025224.22393	322.63959	1.775932186697200	-0.057814323075199	12.109307485716300
158	193099.13822	5025229.62167	320.02528	1.921732505582270	-0.657419270212251	13.184826461840800
