# Supplementary material for: Unmanned aerial image dataset: Ready for 3D reconstruction
Source: Data Brief. 2019 May 24;25:103962. doi: 10.1016/j.dib.2019.103962 (PMC6554229; doi:10.1016/j.dib.2019.103962)
Supplement: Supplementary file 2 — Multimedia component 2 [file mmc2.zip › RefinedIOPs.txt]

s=0.0074
w=4872
h=3248
xp=0.027983482
yp=0.089373269
f=36.010303670
k1,k2,k3=0.000068928769731,-0.000000042785824,-0.000000000010085
p1,p2=0.000000887414890,0.000004242737787
b1,b2=0.000097466839528,-0.000009716571254
