# Supplementary material for: Unmanned aerial image dataset: Ready for 3D reconstruction
Source: Data Brief. 2019 May 24;25:103962. doi: 10.1016/j.dib.2019.103962 (PMC6554229; doi:10.1016/j.dib.2019.103962)
Supplement: Supplementary file 2 — Multimedia component 2 [file mmc2.zip › TiePoints.txt]

36	-99999	3016.98778	536.57437
19	-99999	3476.33573	1906.81707
64	-99999	472.15223	2527.51367
37	-99999	2919.79019	1318.67540
38	-99999	2840.79876	2084.15716
39	-99999	2845.77130	2956.80372
17	-99999	3033.11163	532.59973
63	-99999	351.46213	1801.13226
62	-99999	226.47405	1139.99820
18	-99999	3205.30813	1257.20715
19	-99998	2020.55322	419.15820
35	-99998	4409.67035	1213.06720
34	-99998	4239.70568	440.58607
36	-99998	4262.77022	2233.91772
20	-99998	2197.90741	1241.26241
21	-99998	2381.39977	2155.04364
22	-99998	2523.78024	2983.69907
37	-99998	4130.04463	3179.35585
87	-99997	4643.53767	816.89190
58	-99997	1409.99553	2115.87797
43	-99997	1891.18921	1762.67200
12	-99997	3892.25006	834.98001
57	-99997	1224.92773	1453.57473
11	-99997	3767.21821	158.23988
59	-99997	1466.59597	2790.58144
42	-99997	1910.92159	1065.41076
86	-99997	4574.74361	215.59398
55	-99997	1070.76094	192.96443
90	-99997	4660.81638	2911.63035
89	-99997	4671.75131	2323.92533
15	-99997	4471.44044	2904.60383
13	-99997	4049.57618	1563.80271
41	-99997	2002.05162	302.66714
14	-99997	4215.18402	2195.68506
88	-99997	4625.14088	1610.38334
44	-99997	1854.66963	2481.16874
56	-99997	1065.86053	805.74599
92	-99995	4449.22902	2016.75983
56	-99995	1814.91933	3033.18518
12	-99995	4597.92986	3022.43803
8	-99995	4294.82635	248.13676
54	-99995	1849.39582	1778.37653
47	-99995	1725.32020	2237.35226
55	-99995	1846.32348	2393.04555
44	-99995	1715.46623	122.92295
51	-99995	1023.87530	1302.41195
52	-99995	1224.95682	1747.00136
9	-99995	4301.54272	1023.85906
46	-99995	1737.33990	1535.60675
90	-99995	4427.58219	584.16130
11	-99995	4530.99539	2337.71526
53	-99995	1797.62111	1172.73739
45	-99995	1693.47632	872.86270
10	-99995	4543.22865	1700.18786
48	-99995	626.65593	1892.11797
50	-99995	862.21671	1084.68507
91	-99995	4390.83113	1314.04087
49	-99995	1260.28805	860.57065
129	-99994	4379.87595	1747.67899
82	-99994	1758.85622	687.69142
130	-99994	4468.14382	2352.26936
64	-99994	4515.49450	2582.31977
61	-99994	4059.01261	415.04578
128	-99994	4440.30665	1034.71210
62	-99994	4264.57271	1090.49204
65	-99994	4661.26908	3175.06332
127	-99994	4452.74136	345.46130
84	-99994	1634.08004	1794.59732
106	-99994	1363.79705	608.91909
131	-99994	4537.10997	3045.38104
83	-99994	1826.86967	1345.46746
109	-99994	1861.03820	2640.16838
107	-99994	1571.31040	1286.19275
85	-99994	1555.55467	2575.31340
108	-99994	1710.54775	1980.15198
63	-99994	4384.89931	1774.25386
40	-99993	1372.06809	600.78537
61	-99993	2212.03310	3114.27250
13	-99993	4387.86201	530.16779
60	-99993	2072.75643	2378.38232
14	-99993	4567.20502	1139.87872
85	-99993	4034.21530	451.62941
58	-99993	1794.59134	1034.03958
86	-99993	4070.09864	1165.77071
15	-99993	4816.52593	1824.99555
88	-99993	4055.28591	2583.84245
59	-99993	1870.45434	1711.38010
42	-99993	1276.63768	2026.07866
57	-99993	1617.00314	393.93414
41	-99993	1378.15253	1255.96013
87	-99993	4135.21411	1798.94465
43	-99993	1272.97091	2723.03606
124	-99992	2534.72923	2351.15684
114	-99992	3720.37080	1593.05282
122	-99992	2190.32317	964.22640
116	-99992	4658.56800	1715.27836
119	-99992	3951.39961	410.96812
118	-99992	4067.83167	54.83853
120	-99992	3665.19263	901.18920
115	-99992	3913.75041	2316.92438
112	-99992	3445.49482	197.97939
123	-99992	2527.99796	1707.31998
113	-99992	3540.35322	896.03009
121	-99992	2282.11069	485.78845
147	-99990	3923.57668	1025.87708
148	-99990	4135.12642	1964.88149
104	-99989	4798.67538	1384.19379
134	-99989	1110.66160	2528.89479
103	-99989	4733.47254	763.38215
102	-99989	4456.77287	82.99418
135	-99989	1282.66068	3175.48609
132	-99989	1159.62456	1093.40842
131	-99989	1225.59301	388.43640
133	-99989	1115.36435	1727.25993
111	-99988	625.88313	1827.71645
110	-99988	602.56506	991.72406
79	-99988	2546.52155	700.35246
112	-99988	778.33482	2596.88462
81	-99988	2760.47169	2376.54135
78	-99988	2531.71284	84.33876
80	-99988	2640.50751	1442.05781
109	-99988	427.55124	201.23495
38	-99987	1988.60145	1144.90400
85	-99987	4647.54002	2580.90161
63	-99987	1402.03147	2515.65925
18	-99987	4251.81006	1921.22031
61	-99987	1093.04409	1138.05488
62	-99987	1279.93709	1837.08761
19	-99987	4530.23293	2550.28192
37	-99987	2088.76985	381.36832
60	-99987	992.98672	386.96398
84	-99987	4757.84320	2091.53615
39	-99987	1975.94037	2030.04741
82	-99987	4802.64032	528.75945
20	-99987	4663.53971	3179.55199
16	-99987	3866.59465	533.25129
40	-99987	1927.50526	2787.95614
17	-99987	4078.05210	1194.41393
79	-99986	3614.26164	841.98233
80	-99986	3724.81321	1592.13994
64	-99986	2398.48402	134.27798
81	-99986	3852.65631	2513.26948
65	-99986	2552.77985	865.72692
78	-99986	3596.70904	165.79229
67	-99986	2666.75633	2382.96898
66	-99986	2626.10871	1642.51183
44	-99985	4532.28712	2055.50441
12	-99985	1479.15315	1889.34982
42	-99985	4597.53682	656.17968
10	-99985	1289.16441	558.07584
11	-99985	1369.81810	1208.58806
45	-99985	4546.02453	2793.04354
43	-99985	4573.01886	1340.45854
13	-99985	1609.77022	2610.47907
82	-99984	3558.55546	266.86258
63	-99984	2699.26400	2557.23645
84	-99984	3535.96459	1612.10435
41	-99984	735.49536	3058.49897
37	-99984	912.43273	52.73117
60	-99984	2281.97125	484.49244
61	-99984	2396.01060	1198.45410
85	-99984	3408.50929	2213.19876
40	-99984	724.15205	2407.14801
39	-99984	774.33949	1672.73354
86	-99984	3576.13709	2977.76828
83	-99984	3659.76988	925.17376
38	-99984	796.62514	801.62195
62	-99984	2585.04650	1884.93536
40	-99983	2223.77187	954.11305
39	-99983	2278.93193	196.82000
14	-99983	3748.14150	903.34419
16	-99983	4071.47724	2341.62563
59	-99983	865.34130	1487.77913
17	-99983	4297.22127	3014.93206
42	-99983	2128.98248	2481.72723
41	-99983	2231.06932	1659.91284
15	-99983	3994.04508	1642.32584
58	-99983	788.72013	797.70235
13	-99983	3567.32286	260.88295
61	-99983	1215.26889	3003.27278
57	-99983	619.51895	122.69756
60	-99983	1078.32507	2213.13037
46	-99982	876.46964	2983.66254
45	-99982	851.04131	2341.33050
57	-99982	2426.29524	2114.33668
54	-99982	2252.43133	134.72459
89	-99982	3661.47930	1411.78419
44	-99982	841.72542	1565.74391
90	-99982	3635.20753	2043.86094
91	-99982	3634.76963	2803.18152
43	-99982	888.95344	849.26142
55	-99982	2275.32308	771.96446
58	-99982	2622.62313	2769.48394
56	-99982	2271.27060	1414.96985
88	-99982	3591.89661	730.69121
57	-99980	999.52297	2254.01644
43	-99980	2218.87101	1010.88652
44	-99980	2174.87767	1761.60315
11	-99980	3728.70971	865.02415
45	-99980	2185.16432	2559.67829
14	-99980	4150.86586	3024.53857
12	-99980	3842.66801	1583.16844
58	-99980	1199.67253	2955.92257
42	-99980	2248.67393	287.69156
56	-99980	862.55499	1564.51895
13	-99980	3984.14961	2351.55888
54	-99980	837.37731	267.36734
55	-99980	876.28548	910.55585
10	-99980	3681.04097	173.57372
35	-99979	705.38541	1025.87513
34	-99979	569.78432	282.62087
37	-99979	420.97836	2543.19852
36	-99979	548.69044	1733.10874
67	-99979	2848.56880	2960.46780
81	-99979	3689.37826	1863.33289
82	-99979	3548.13791	2747.93814
64	-99979	2584.13897	794.30395
66	-99979	2827.64519	2242.75697
80	-99979	3570.36317	979.07400
65	-99979	2741.42444	1500.07680
79	-99979	3458.81223	272.93810
55	-99977	4516.61617	1672.69475
142	-99977	4588.37611	939.22643
96	-99977	739.42779	1093.62110
148	-99977	3468.28305	2595.75328
99	-99977	1722.60176	1260.37698
98	-99977	590.25474	1380.16614
146	-99977	3075.81421	548.37080
137	-99977	4774.74690	1727.81932
100	-99977	1496.47113	2075.72934
94	-99977	888.66454	852.05192
93	-99977	1294.99220	2887.45139
90	-99977	1780.99583	523.89788
97	-99977	839.12398	1614.32025
91	-99977	1743.40941	1405.20197
101	-99977	1594.30188	2725.77504
147	-99977	3279.76419	1624.36079
141	-99977	4611.89358	602.65913
56	-99977	4488.52168	2408.79192
95	-99977	661.19412	1002.19986
136	-99977	4774.66383	1088.38886
92	-99977	1773.82097	2158.43816
54	-99977	4552.95096	933.27352
135	-99977	4808.95204	297.23726
42	-99975	4790.33027	1249.61121
12	-99975	1257.38870	1203.72204
14	-99975	1575.03402	2748.68984
43	-99975	4762.60826	2010.15752
44	-99975	4719.62028	2798.74956
13	-99975	1414.42354	1994.30100
11	-99975	1127.56616	460.02717
82	-99974	4785.31789	2081.30526
64	-99974	1454.80254	1636.74091
38	-99974	1574.29645	2821.53462
37	-99974	1651.31392	1962.64390
19	-99974	4585.65318	889.97103
65	-99974	1638.21887	2380.76054
20	-99974	4725.18452	1600.97519
35	-99974	1874.45740	320.68870
36	-99974	1770.71345	1113.18739
62	-99974	1141.55515	97.85522
63	-99974	1292.89826	822.89083
66	-99974	1760.88472	3180.25749
64	-99973	169.37251	1176.25366
20	-99973	3625.78311	1268.86985
65	-99973	365.18862	1981.76842
35	-99973	2980.95744	862.22642
37	-99973	2729.24186	2692.54437
19	-99973	3462.98388	493.47961
36	-99973	2854.60312	1778.96882
66	-99973	478.54030	2867.37880
34	-99973	2840.01658	93.22268
55	-99971	3853.26883	470.83935
90	-99971	2077.94085	1915.16728
101	-99971	1051.69192	1416.57250
103	-99971	1303.49904	2878.75293
89	-99971	2102.90575	1178.04179
100	-99971	972.72905	760.35780
99	-99971	1147.40619	51.54049
56	-99971	3858.49656	1176.14691
150	-99971	2992.81034	2867.01792
149	-99971	2960.67882	1569.69817
102	-99971	1047.39339	2159.94041
91	-99971	2077.64009	2771.42608
57	-99971	4053.22322	1963.89344
58	-99971	4268.79833	2649.20333
148	-99971	2841.10690	562.31292
88	-99971	2036.95150	488.56538
110	-99970	455.85085	1411.67710
111	-99970	482.86950	2228.66983
81	-99970	3000.22105	1990.85368
66	-99970	3490.22678	1999.24272
109	-99970	285.91565	643.24771
65	-99970	3413.42714	1277.56240
79	-99970	2785.99450	377.56730
80	-99970	2884.87990	1089.03432
64	-99970	3260.53187	582.44032
112	-99970	632.46460	2969.48143
82	-99970	2852.81008	2868.88425
67	-99970	3523.18761	2730.25445
91	-99969	3267.67758	1335.31435
55	-99969	3030.35954	2094.68035
96	-99969	638.40537	2611.62056
53	-99969	2927.58269	654.78611
54	-99969	3049.45262	1416.18055
56	-99969	3003.29113	2784.44042
95	-99969	571.09636	2549.01094
52	-99969	1306.06361	487.83081
46	-99969	453.78053	1508.02223
148	-99969	1167.06292	2783.55369
145	-99969	922.00074	251.00464
99	-99969	335.93101	1711.38980
47	-99969	439.75626	2235.31178
90	-99969	3301.44817	532.00471
94	-99969	763.93576	2394.78461
97	-99969	718.86898	3137.51833
147	-99969	1059.57767	1824.33888
146	-99969	1022.98882	874.05974
101	-99969	166.69422	3044.22267
45	-99969	409.31912	837.48761
92	-99969	3314.07619	2068.58175
87	-99968	1738.29279	2703.21930
86	-99968	1686.89283	2024.54694
106	-99968	1647.42406	2061.11188
104	-99968	1406.80126	624.04931
156	-99968	3120.77208	2311.01569
155	-99968	3134.62594	1749.08863
62	-99968	4600.00388	2498.49881
154	-99968	2666.72702	802.71544
130	-99968	4419.35411	914.49547
61	-99968	4414.28001	1805.97643
85	-99968	1585.04775	1109.29391
133	-99968	4308.17009	3129.78889
63	-99968	4687.56112	3181.47616
84	-99968	1810.66975	329.00125
105	-99968	1599.67114	1329.57401
153	-99968	3237.62984	562.84054
107	-99968	1870.42025	2738.13276
59	-99968	4110.21019	513.85155
152	-99968	3595.07657	278.34238
132	-99968	4420.40709	2351.48823
129	-99968	4356.61060	326.26648
92	-99967	4486.47998	225.53971
51	-99967	2827.43587	1581.98955
50	-99967	2661.48141	1347.42679
53	-99967	2417.82889	2888.38359
93	-99967	4506.49238	1750.93777
48	-99967	2200.29793	931.13022
49	-99967	3053.05721	1148.20610
9	-99967	4769.13854	2772.80679
47	-99967	1864.35126	427.50729
52	-99967	3039.28397	2025.38400
156	-99966	4347.67928	177.48270
158	-99966	4377.32025	2175.41605
157	-99966	4511.07322	1048.59143
129	-99965	2821.54383	809.66298
130	-99965	2879.20170	1516.25114
106	-99965	3212.83758	1125.61922
131	-99965	2932.66504	2293.21828
107	-99965	3432.67800	1838.99864
108	-99965	3562.89413	2629.58233
105	-99965	3156.54133	377.21578
132	-99965	2870.72865	3091.27288
87	-99964	3785.98892	1083.11512
41	-99964	1101.54210	510.42673
86	-99964	3728.11270	462.23180
43	-99964	986.00548	1965.48722
89	-99964	3776.67978	2532.96861
90	-99964	3778.83171	3148.52031
44	-99964	953.14682	2685.88860
57	-99964	2064.56010	1051.74536
88	-99964	3743.80452	1839.43345
59	-99964	2318.08694	2388.78058
58	-99964	2252.85178	1701.84808
60	-99964	2529.40044	3035.32074
56	-99964	1879.45340	388.02682
12	-99964	4651.07865	439.65206
13	-99964	4819.21484	1172.10191
20	-99963	3429.22771	2408.22538
63	-99963	96.73536	1603.78155
65	-99963	428.98863	3037.55623
21	-99963	3570.80689	3178.63604
64	-99963	225.71379	2337.07992
18	-99963	3005.26059	1055.74081
37	-99963	3088.59538	1554.28949
38	-99963	3012.14533	2335.44871
17	-99963	2830.56969	319.79537
19	-99963	3278.25522	1723.76968
36	-99963	3189.06926	749.16886
100	-99962	843.69904	2770.56235
143	-99962	4411.92540	827.70489
56	-99962	3910.02301	3086.79885
147	-99962	2219.23268	2469.77468
91	-99962	2485.21856	859.62252
95	-99962	1084.56966	1829.51485
96	-99962	1150.86702	1921.22867
54	-99962	3994.06089	1641.69288
93	-99962	2195.86449	2583.25784
55	-99962	3948.01289	2361.24640
97	-99962	1252.71212	2456.07472
98	-99962	498.40350	2333.63584
99	-99962	1129.89980	1969.66720
146	-99962	2120.34674	1368.93267
94	-99962	1293.43414	1687.67229
53	-99962	3876.80135	745.25475
92	-99962	2531.06083	1611.76336
145	-99962	1933.66271	682.14184
11	-99961	3902.19608	2789.21121
9	-99961	3693.81851	1508.61856
52	-99961	1436.90196	2518.34431
10	-99961	3904.40197	2171.96812
51	-99961	1232.17717	2071.68739
50	-99961	1075.74671	1850.54262
49	-99961	1456.79890	1625.80523
48	-99961	1302.66996	2343.11488
8	-99961	3713.76664	758.68906
46	-99961	2484.94869	1271.73823
45	-99961	2432.83226	603.77864
47	-99961	2474.58936	1970.78150
83	-99960	3537.27209	1848.89445
110	-99960	201.98514	3174.61050
36	-99960	747.50298	190.39962
61	-99960	2356.34257	223.28484
37	-99960	631.09843	933.79929
85	-99960	3237.67677	3171.15723
63	-99960	2692.56189	1605.32432
62	-99960	2558.00350	913.51661
82	-99960	3453.36034	1145.45039
64	-99960	2826.97838	2398.06331
84	-99960	3278.98397	2544.63362
38	-99960	531.51368	1725.48670
39	-99960	530.57153	2629.96678
81	-99960	3546.48091	336.84008
65	-99960	2991.21159	3044.08998
129	-99959	2827.70783	2434.80177
128	-99959	2887.59150	1708.92681
108	-99959	3158.95110	1028.20449
126	-99959	2884.85944	236.68606
107	-99959	2991.02155	315.45651
110	-99959	3447.84923	2375.05237
83	-99959	279.86261	2042.65592
111	-99959	3467.51048	3054.45175
82	-99959	214.94507	1401.74032
130	-99959	2925.55304	3081.95196
127	-99959	2911.80151	991.67031
81	-99959	371.47293	706.35371
109	-99959	3300.96939	1655.75817
101	-99958	501.21736	267.50185
90	-99958	2485.54526	3184.33667
103	-99958	776.43641	1579.54461
102	-99958	514.39241	911.13015
56	-99958	3100.93366	90.47154
87	-99958	2502.18759	1171.23414
89	-99958	2468.90547	2524.42526
60	-99958	3778.30540	2730.44963
150	-99958	2207.78812	622.08397
58	-99958	3518.10726	1412.21514
88	-99958	2437.91277	1865.14161
86	-99958	2464.80285	531.31361
152	-99958	2202.79515	3081.26365
151	-99958	2293.28823	1703.88844
57	-99958	3317.39204	781.74712
59	-99958	3584.03236	2113.17120
105	-99958	1028.47069	2966.69923
104	-99958	843.21465	2270.88217
30	-99955	4669.97051	605.70942
21	-99955	3181.75878	205.40458
32	-99955	3060.25150	443.48779
33	-99955	3099.85891	1214.03105
22	-99955	3400.59660	1091.00430
35	-99955	3275.54672	2923.47513
24	-99955	3784.87535	2870.91371
23	-99955	3573.48882	2038.53744
34	-99955	3106.99555	2039.57665
74	-99954	4684.84943	1207.17264
113	-99954	139.79082	2314.84395
80	-99954	3320.11662	2520.26012
75	-99954	4725.25446	986.04991
79	-99954	3232.32544	1822.50564
72	-99954	4787.47998	495.70113
32	-99954	420.55411	648.64131
77	-99954	3353.78091	513.41604
114	-99954	287.67377	2985.87637
67	-99954	2772.66706	1354.48833
34	-99954	407.68466	1851.77539
69	-99954	3087.03644	2854.14118
78	-99954	3276.44105	1210.71074
66	-99954	2714.61750	705.42900
68	-99954	3006.48989	2125.13926
33	-99954	426.53079	1243.45291
101	-99953	2029.95129	3145.66192
99	-99953	2172.27345	1663.46947
97	-99953	1392.48608	1359.86718
140	-99953	3638.14273	97.45253
92	-99953	1433.81207	1654.60992
144	-99953	3439.17947	76.22634
98	-99953	1214.03937	1456.34682
100	-99953	1937.11657	2515.78682
143	-99953	4276.03783	2186.64725
146	-99953	3591.74968	1183.81776
93	-99953	1120.78494	2293.71420
137	-99953	4436.81882	1255.99475
136	-99953	4448.09842	601.35298
94	-99953	1438.71008	599.58546
147	-99953	3799.87369	2325.55537
95	-99953	1208.00286	738.96988
142	-99953	3970.12322	1236.48811
96	-99953	1283.70269	838.95578
145	-99953	3349.25482	518.20393
91	-99953	1403.11016	915.14988
41	-99952	610.61277	2655.21648
63	-99952	2907.99124	2923.20914
62	-99952	2801.81751	2251.74076
59	-99952	2327.08981	191.93646
108	-99952	148.04125	3080.71171
84	-99952	3454.42928	1195.28974
38	-99952	685.92588	399.57175
60	-99952	2494.99018	843.70465
153	-99952	320.74397	2524.77515
61	-99952	2616.38070	1561.68081
83	-99952	3523.29939	532.30598
86	-99952	3429.46672	2589.12727
40	-99952	600.15028	2001.09537
85	-99952	3291.05022	1810.97401
39	-99952	654.26576	1267.85364
23	-99951	3507.03695	2840.56775
33	-99951	3134.18200	455.51763
21	-99951	3208.61697	1163.19916
36	-99951	3115.82581	2912.90002
35	-99951	3306.20975	1971.30523
34	-99951	3148.92116	1184.06831
22	-99951	3378.51704	1978.01499
20	-99951	3040.02760	281.02540
69	-99950	4672.77661	2711.94017
66	-99950	4281.98050	558.04499
123	-99950	4453.92764	900.05221
78	-99950	1659.12788	1192.31261
79	-99950	1610.98522	1716.98036
122	-99950	4119.88777	219.01616
112	-99950	1702.20817	1450.43252
126	-99950	4247.32723	2871.77690
125	-99950	4547.24249	2337.73040
124	-99950	4373.71512	1394.02027
77	-99950	1725.34045	370.96639
68	-99950	4611.37349	2015.95616
111	-99950	1571.26898	750.31086
114	-99950	1944.16352	2834.22236
113	-99950	1790.12318	2158.08881
80	-99950	1682.37793	2397.76147
67	-99950	4361.23022	1228.95940
17	-99949	3060.95348	1028.10235
62	-99949	234.49381	1645.57291
61	-99949	52.85749	958.61987
16	-99949	2851.80534	345.69773
36	-99949	3127.90591	62.63765
38	-99949	2953.94003	1589.96331
18	-99949	3231.08505	1761.37660
64	-99949	460.51549	3035.79388
63	-99949	355.34331	2308.28496
20	-99949	3653.35529	3063.57107
19	-99949	3505.32098	2411.39510
37	-99949	3038.33583	833.78652
39	-99949	2951.70916	2460.16411
101	-99948	834.59616	3009.53066
145	-99948	1829.93338	151.90610
56	-99948	3778.67151	2709.07265
97	-99948	828.56642	2436.67693
92	-99948	2581.75552	2030.03378
148	-99948	2268.13205	2873.58483
93	-99948	2117.29800	3005.63470
147	-99948	2117.86594	1863.14239
55	-99948	3806.76404	1980.19681
98	-99948	128.23180	2093.02988
100	-99948	711.60435	2359.84665
91	-99948	2541.30901	1268.50560
90	-99948	2578.41743	409.54378
99	-99948	982.14975	1579.56548
94	-99948	873.58656	1667.08548
95	-99948	662.24703	1818.52142
53	-99948	3679.52756	383.32178
96	-99948	734.30847	1903.68726
146	-99948	2002.86708	808.52246
54	-99948	3838.24212	1254.71121
78	-99947	2302.84733	2030.30287
115	-99947	1224.03290	2881.10103
113	-99947	885.67405	1370.27262
74	-99947	3949.89356	216.74765
75	-99947	3616.13000	463.54482
69	-99947	4153.05740	1982.17035
112	-99947	805.10439	587.17599
76	-99947	1611.46430	681.03221
117	-99947	4593.12367	2394.53317
79	-99947	2220.04861	2665.74285
67	-99947	3790.14475	339.29754
71	-99947	4733.18437	324.15118
68	-99947	4073.60955	1188.53708
70	-99947	4303.45504	2751.61817
77	-99947	2280.63526	1176.65474
118	-99947	4755.70446	2679.44178
114	-99947	1049.38680	2118.78711
119	-99947	4594.89471	3042.78142
89	-99946	1282.19027	1359.07521
91	-99946	1267.79664	2902.72716
87	-99946	1260.26675	136.55048
101	-99946	1908.36813	1086.61813
135	-99946	4098.17350	1852.79286
103	-99946	2170.06672	2493.29639
88	-99946	1222.68198	734.07710
90	-99946	1266.82775	2073.76893
57	-99946	4686.45436	1623.55086
102	-99946	1928.35166	1803.30002
137	-99946	4085.46535	3164.76499
104	-99946	2258.37517	3169.87669
136	-99946	4038.42981	2576.37823
133	-99946	3995.90590	544.38342
100	-99946	1850.94497	485.00773
134	-99946	3953.70341	1243.48509
87	-99945	60.34902	2011.03002
131	-99945	2769.47368	896.54464
134	-99945	2667.04564	3089.97514
104	-99945	3227.26382	1088.99844
107	-99945	3680.33361	3145.61429
130	-99945	2734.93296	191.42024
132	-99945	2718.37084	1629.74058
106	-99945	3471.66718	2498.38505
105	-99945	3417.65791	1801.06690
133	-99945	2652.78705	2341.46892
103	-99945	3158.26435	441.65452
112	-99944	2211.39324	1234.41062
114	-99944	2454.15594	2595.93373
80	-99944	1164.38306	2526.38868
76	-99944	507.17208	214.87737
124	-99944	3842.54846	1534.53655
79	-99944	1098.61880	1858.17467
126	-99944	3705.00147	2972.51117
77	-99944	1212.73301	514.79447
111	-99944	2082.95961	543.09370
125	-99944	3990.46253	2460.50714
78	-99944	1158.93123	1366.65624
113	-99944	2298.87897	1926.89437
117	-99944	4788.68311	1078.06735
120	-99944	4586.04301	2066.92914
123	-99944	3906.00913	1011.04432
66	-99944	4720.28853	356.76821
67	-99944	4805.86393	1023.64528
122	-99944	3579.37406	326.46290
10	-99943	4585.35252	863.64939
11	-99943	4589.79351	1518.95605
57	-99943	2014.68820	2897.06461
43	-99943	1469.12196	194.03086
12	-99943	4676.70704	2208.95296
46	-99943	1442.30569	2326.08916
91	-99943	4158.29759	2107.68760
52	-99943	463.60932	1386.51640
88	-99943	4124.59871	75.78458
13	-99943	4793.75279	2950.86119
89	-99943	4221.01548	755.84468
56	-99943	1892.22060	2200.83216
55	-99943	1910.82055	1557.83982
54	-99943	1899.06744	929.70862
49	-99943	528.34283	508.71781
50	-99943	104.46332	735.42839
53	-99943	1750.88741	339.65952
92	-99943	4195.96784	2816.62443
90	-99943	4175.43873	1365.95421
47	-99943	1430.59043	3023.00020
45	-99943	1410.28932	1666.30840
51	-99943	268.01410	945.06339
44	-99943	1416.78688	900.32589
9	-99943	4311.14458	206.11224
28	-99942	4074.62075	577.60830
32	-99942	3039.46157	1734.30128
24	-99942	3451.83831	1637.69894
70	-99942	70.84121	3141.64664
29	-99942	3778.56827	935.09252
33	-99942	3083.07427	2467.20490
25	-99942	3696.80495	2615.61840
23	-99942	3252.51128	811.64364
31	-99942	2555.69053	922.35389
30	-99942	3656.67230	1347.04765
26	-99942	4244.49713	792.46129
41	-99941	3304.90562	475.03389
14	-99941	3141.19433	2215.11479
15	-99941	3415.84829	3066.64046
42	-99941	3215.73628	1380.60895
43	-99941	3189.92202	2181.71136
12	-99941	2775.26811	634.85661
44	-99941	3148.31630	3003.60943
13	-99941	2957.27655	1460.65952
17	-99940	3476.40282	1833.68606
15	-99940	3159.95086	390.88638
63	-99940	624.73192	3195.83508
40	-99940	2769.45433	2363.28746
60	-99940	209.66646	969.11174
39	-99940	2821.35357	1573.66177
62	-99940	504.00640	2500.39842
16	-99940	3251.78784	1121.73183
61	-99940	315.27175	1772.70573
18	-99940	3651.68259	2603.82829
38	-99940	2838.80514	672.66315
41	-99940	2767.06066	3090.63178
14	-99939	3390.94268	2351.56529
42	-99939	2928.33180	1165.11754
13	-99939	3214.29173	1634.52294
41	-99939	3015.39717	306.82045
15	-99939	3659.72959	3159.49218
44	-99939	2863.99864	2720.52374
11	-99939	2905.06536	98.49945
59	-99939	292.82138	2984.87942
43	-99939	2904.21453	1931.69546
58	-99939	234.37565	2250.85374
12	-99939	3043.96956	839.62896
31	-99938	3482.14538	1576.85242
26	-99938	3570.96631	1740.25007
32	-99938	3982.30389	2450.43872
24	-99938	2344.11011	1178.44017
30	-99938	3640.70465	2524.75511
25	-99938	2582.75979	2181.86336
27	-99938	3553.74382	1008.94959
29	-99938	3353.34082	2013.01086
28	-99938	3618.44097	1679.81424
37	-99937	3213.03060	2156.86272
38	-99937	3139.40893	2985.83842
36	-99937	3325.30302	1291.81965
21	-99937	3392.85736	2727.76668
65	-99937	96.42890	2546.49849
19	-99937	3076.73191	1161.56258
18	-99937	2798.50545	451.94262
35	-99937	3417.43831	405.66240
20	-99937	3237.72265	1900.60529
88	-99936	2859.31551	698.31136
149	-99936	1626.79755	1352.30112
89	-99936	2924.11478	1395.05327
57	-99936	3204.61953	1948.41747
56	-99936	3025.53703	1198.18308
55	-99936	3020.46957	517.04840
148	-99936	1603.15947	423.34794
58	-99936	3411.20333	2628.48395
150	-99936	1551.02221	2570.68526
90	-99936	2901.92193	2088.08747
91	-99936	2904.92652	2904.04576
87	-99935	2432.03240	1924.53269
104	-99935	813.09126	1499.02206
102	-99935	492.83690	148.54700
61	-99935	3875.13611	2682.08300
86	-99935	2386.46402	1264.00307
106	-99935	1054.75724	2940.49838
154	-99935	3762.22383	2654.65664
85	-99935	2346.56808	409.62321
153	-99935	3571.74980	2561.08187
60	-99935	3737.45024	1983.33591
152	-99935	2333.64527	1691.81605
103	-99935	760.60962	815.66457
88	-99935	2327.18220	2628.44418
151	-99935	2439.60308	396.23027
105	-99935	1001.77446	2199.36843
59	-99935	3552.67412	1358.49538
58	-99935	3467.49500	659.99529
150	-99934	3430.61038	561.77741
151	-99934	3578.86952	1626.87987
139	-99933	4256.73032	366.32823
100	-99933	2754.47412	1641.62547
90	-99933	460.34032	652.79733
99	-99933	2922.15365	740.70700
135	-99933	3647.79242	425.51299
98	-99933	1300.43651	251.04312
92	-99933	436.70953	2360.39289
138	-99933	3795.22954	2945.25867
101	-99933	2817.76349	2315.73168
102	-99933	2824.13315	3178.99006
140	-99933	4303.71959	1078.13982
137	-99933	3631.77961	1963.90728
97	-99933	829.43791	285.55808
136	-99933	3616.17563	1241.87936
44	-99932	1148.62486	2194.10944
89	-99932	3973.98340	2040.41962
88	-99932	3923.02610	1345.08111
87	-99932	3934.07739	591.87769
42	-99932	1209.86513	775.26107
57	-99932	1980.75236	1572.98505
55	-99932	1812.74852	270.46559
56	-99932	1813.97437	898.16916
58	-99932	2172.15939	2230.47362
59	-99932	2227.58429	2914.12402
13	-99932	4752.00707	1675.33107
45	-99932	1171.52600	2964.21871
43	-99932	1187.78285	1474.34345
11	-99932	4478.84411	254.04952
90	-99932	3960.93877	2655.96235
12	-99932	4598.45680	938.37116
58	-99931	54.97380	270.48063
41	-99931	2825.97690	2350.87694
61	-99931	454.97122	2491.90504
16	-99931	3361.84371	1840.51077
59	-99931	130.49797	941.23017
42	-99931	2718.19252	3181.75826
39	-99931	2872.50059	855.78309
17	-99931	3588.72139	2539.50920
40	-99931	2821.24626	1629.66768
14	-99931	3038.78493	367.22723
15	-99931	3271.24923	1118.41196
60	-99931	336.11433	1688.91346
52	-99930	345.62708	969.30528
148	-99930	383.30843	1374.26915
55	-99930	2253.81436	1293.36389
45	-99930	1008.43542	1833.95637
44	-99930	1011.37652	1061.28176
92	-99930	3802.54719	2997.49247
89	-99930	3824.51471	909.98270
49	-99930	418.63269	104.30086
54	-99930	2241.65576	656.57660
51	-99930	151.05267	531.57101
56	-99930	2240.69419	1940.78076
149	-99930	296.93990	2271.25966
43	-99930	1063.71045	350.73702
90	-99930	3784.56144	1536.07592
47	-99930	1028.53987	3176.66572
57	-99930	2376.59271	2646.35392
88	-99930	3737.21340	234.61174
46	-99930	1039.90417	2483.81246
91	-99930	3772.12625	2291.33399
147	-99930	346.60817	524.04885
70	-99929	3163.20550	2366.70244
73	-99929	3935.72318	856.20304
69	-99929	3005.24694	1553.52839
77	-99929	3450.25189	1801.64573
75	-99929	3860.03813	1669.91485
68	-99929	2910.07527	699.91322
72	-99929	3779.76052	569.15061
74	-99929	3671.04539	1371.70281
71	-99929	4082.36706	1283.20953
78	-99929	3506.66214	2580.34756
33	-99929	70.87728	2641.96928
76	-99929	2787.95734	1123.08849
54	-99928	4093.78949	586.23022
91	-99928	2105.32622	1862.37404
102	-99928	1125.56948	3127.87657
90	-99928	2129.18597	986.30418
101	-99928	1152.63370	2341.29714
55	-99928	4076.96810	1321.04952
92	-99928	2133.53500	2622.29120
57	-99928	4227.61217	2882.62558
148	-99928	2885.46433	1933.45866
147	-99928	2729.48447	977.33790
96	-99928	237.48378	1371.28382
89	-99928	2187.05213	235.47456
99	-99928	1274.15092	904.57372
149	-99928	2968.32820	3097.71475
100	-99928	1052.64863	1677.49731
56	-99928	4061.98587	2053.15509
94	-99928	380.75102	1129.15542
13	-99927	806.18566	908.86394
15	-99927	1232.88354	2698.39987
12	-99927	619.33482	64.68736
14	-99927	965.39852	1731.66514
69	-99926	3301.17665	2376.99908
77	-99926	3063.29637	941.22935
70	-99926	3431.88770	3069.55992
113	-99926	345.69527	1835.90279
67	-99926	2977.40968	878.78944
71	-99926	4729.65767	1224.21625
66	-99926	2902.17301	241.51777
114	-99926	494.19030	2506.75028
112	-99926	275.42297	1117.58205
117	-99926	4810.90054	2959.28796
80	-99926	3042.80579	2957.26579
115	-99926	646.46269	3188.31290
32	-99926	128.81684	1071.77469
79	-99926	2962.27168	2258.05642
35	-99926	308.93447	2978.36694
34	-99926	119.86839	2280.36992
73	-99926	4468.52217	539.62255
74	-99926	4226.65255	1012.79714
78	-99926	3029.80703	1657.31289
75	-99926	4211.53763	1009.48806
72	-99926	4322.44642	304.13706
111	-99926	140.47746	421.08458
33	-99926	142.84294	1672.47706
76	-99926	2360.31830	433.93146
68	-99926	3224.92038	1647.92352
33	-99925	3758.82135	1822.68644
32	-99925	3728.20146	1072.37784
22	-99925	2597.44807	668.36278
24	-99925	2986.77960	2432.74871
23	-99925	2764.86222	1580.81341
31	-99925	3171.66900	260.87545
30	-99925	4583.38702	1481.73942
34	-99925	3757.86671	2640.87861
29	-99925	4575.67532	1366.82955
51	-99924	1932.62155	667.07534
96	-99924	1485.56061	3153.17401
55	-99924	2758.11067	3003.89457
95	-99924	1439.11645	3096.02769
48	-99924	915.47465	808.13328
50	-99924	1764.81048	448.14193
46	-99924	1038.18920	693.78755
92	-99924	3719.57424	1201.54113
91	-99924	3652.93638	518.28237
147	-99924	549.74158	3047.61749
54	-99924	2794.36454	2384.96568
52	-99924	2137.89403	1104.61928
94	-99924	1609.21467	2964.20451
93	-99924	3486.06407	2469.55014
47	-99924	1023.91146	1386.18841
145	-99924	511.47652	1450.39598
49	-99924	2164.50440	232.37736
144	-99924	460.01896	350.17132
53	-99924	2792.54124	1659.12872
45	-99924	983.04920	54.26968
99	-99924	204.51179	2638.49446
152	-99923	2617.26389	2503.86785
151	-99923	2693.97102	1164.04178
58	-99923	3686.65693	1069.53711
105	-99923	1213.27842	2624.39317
153	-99923	4428.62769	2867.61085
87	-99923	2277.93114	1483.63592
57	-99923	3483.90029	448.64838
104	-99923	1026.72276	1923.52786
88	-99923	2193.53757	2172.57977
150	-99923	2587.74793	116.94480
89	-99923	2217.09848	2823.50943
103	-99923	964.15821	1236.69788
102	-99923	702.28579	565.71236
86	-99923	2240.07935	831.72716
61	-99923	4090.21849	3081.55806
59	-99923	3759.81380	1772.44531
154	-99923	4684.44486	2606.56924
60	-99923	3948.72132	2388.57032
66	-99922	1204.48944	1438.53895
21	-99922	4330.34214	722.13259
67	-99922	1225.12731	2167.77637
23	-99922	4660.75617	2383.31317
33	-99922	1862.64351	629.64444
36	-99922	1813.78051	2980.78825
34	-99922	1862.01835	1334.70363
68	-99922	1456.09356	3000.49573
35	-99922	2015.90879	2124.69597
65	-99922	1141.17638	598.68319
134	-99921	2628.18570	1613.82251
132	-99921	2656.47124	163.52979
102	-99921	3201.18960	1192.23943
103	-99921	3447.52417	1891.88292
104	-99921	3525.55528	2546.70402
101	-99921	3141.24687	459.64279
136	-99921	2706.39973	2963.88844
135	-99921	2769.09564	2253.49588
133	-99921	2662.32558	861.10296
22	-99920	4371.70197	779.51355
69	-99920	1417.79680	3098.96460
24	-99920	4706.15372	2357.37798
68	-99920	1304.59168	2235.05243
32	-99920	1822.12681	692.04265
67	-99920	1053.25593	1387.04894
35	-99920	2019.91183	2924.60993
34	-99920	1851.03932	2120.56997
23	-99920	4538.68670	1634.16019
66	-99920	1022.32129	669.16423
33	-99920	1855.87797	1387.90758
94	-99919	1047.63137	3006.70225
49	-99919	1613.64674	301.94870
48	-99919	525.35907	1223.83948
91	-99919	3801.84348	1048.07365
93	-99919	3459.14417	3035.84577
145	-99919	298.84147	783.42792
146	-99919	354.66269	1398.11524
55	-99919	2496.53743	2516.12542
54	-99919	2515.57460	1889.85227
148	-99919	419.01580	3199.95356
90	-99919	3842.69029	300.40555
45	-99919	1100.65444	587.22690
53	-99919	2462.70796	1205.40186
56	-99919	2461.63018	3163.84097
51	-99919	1377.44459	736.55434
50	-99919	1212.28926	520.74603
52	-99919	1579.24994	1175.60698
95	-99919	874.57534	3154.84388
47	-99919	1135.21192	1933.15486
147	-99919	322.88133	2288.08198
46	-99919	1148.16173	1235.79173
92	-99919	3858.97827	1743.33591
57	-99917	1525.97151	2642.10914
90	-99917	4591.88079	1707.77896
53	-99917	1232.08118	184.01253
12	-99917	4216.97553	1977.17407
55	-99917	1417.58035	1329.80151
91	-99917	4581.55780	2436.75557
88	-99917	4542.32020	415.80254
11	-99917	4121.27061	1290.03617
92	-99917	4617.39773	3152.72167
49	-99917	138.95935	880.61045
44	-99917	1827.72573	1255.07517
54	-99917	1394.60740	710.52863
10	-99917	4097.50106	633.81410
45	-99917	1829.07625	2018.29945
43	-99917	1875.19487	544.71535
56	-99917	1400.47067	1964.37484
13	-99917	4339.61413	2713.87472
52	-99917	63.83531	1771.47067
89	-99917	4631.32013	1111.96313
46	-99917	1854.68700	2687.54253
89	-99916	2925.27363	2009.73382
102	-99916	166.73390	1514.63904
57	-99916	3004.94374	1368.60603
88	-99916	2878.79921	1339.28141
87	-99916	2907.05704	637.49078
103	-99916	431.36897	2174.56388
101	-99916	180.05056	865.34198
45	-99916	139.84644	2943.72541
104	-99916	505.12857	2872.42821
90	-99916	2920.71168	2663.11044
151	-99916	1565.74534	2633.26504
149	-99916	1569.51822	463.35581
58	-99916	3202.80797	2013.39558
56	-99916	2814.61177	669.35386
59	-99916	3256.47828	2708.30402
100	-99916	103.96661	244.35031
150	-99916	1505.61602	1511.90714
101	-99915	1075.28758	854.88975
149	-99915	3061.96887	687.08072
134	-99915	4738.98665	1590.52865
87	-99915	1965.22865	400.19590
90	-99915	1976.09854	2469.10218
100	-99915	1009.92551	214.68336
104	-99915	1432.85300	2991.62365
88	-99915	1929.14961	1074.91595
132	-99915	4760.66234	77.72018
59	-99915	4265.82376	2796.18095
151	-99915	3240.29020	3082.72236
56	-99915	3792.66582	643.72820
89	-99915	1980.48313	1749.73608
58	-99915	4218.46641	2062.15731
57	-99915	4004.74482	1399.83339
103	-99915	1343.08437	2273.32627
133	-99915	4772.90417	895.92672
102	-99915	1085.66359	1565.42466
150	-99915	3119.85378	1855.59232
89	-99914	2494.40653	726.15280
148	-99914	2336.24863	1255.68156
92	-99914	2465.31852	3078.43491
99	-99914	870.25269	549.48151
58	-99914	4028.48738	3186.11220
101	-99914	752.36119	1939.66524
90	-99914	2452.86684	1462.90825
147	-99914	2219.45732	341.12559
54	-99914	3642.38640	239.03196
149	-99914	2397.94209	2339.33751
100	-99914	654.29983	1272.73016
55	-99914	3643.54959	960.11988
91	-99914	2441.64063	2323.01536
102	-99914	726.31903	2697.56346
88	-99914	2414.10171	24.00483
56	-99914	3639.76374	1679.46653
57	-99914	3812.75424	2483.19006
12	-99913	3950.64762	2290.56496
43	-99913	2226.40218	314.05261
49	-99913	333.55781	1243.06304
10	-99913	3837.54502	958.65393
56	-99913	1128.01578	2283.76308
51	-99913	74.64833	1694.98452
13	-99913	4064.25331	3021.60977
53	-99913	1011.18773	540.65307
11	-99913	3861.71564	1607.59839
57	-99913	1240.04770	2953.38997
9	-99913	3581.67239	312.55242
52	-99913	272.32628	2142.89114
44	-99913	2178.71991	1017.33610
45	-99913	2175.90507	1771.92264
46	-99913	2205.29267	2448.28736
47	-99913	2191.50061	3148.76858
48	-99913	138.71365	2833.39373
54	-99913	1129.65552	1043.93065
55	-99913	1151.21150	1653.46093
155	-99912	857.68734	805.12540
157	-99912	93.75040	2616.36713
156	-99912	559.86566	1386.74902
59	-99911	2183.71616	822.26203
61	-99911	2494.35525	2212.52722
41	-99910	3314.87761	2048.70982
40	-99910	3307.51139	1261.76018
42	-99910	3205.48813	2953.03547
39	-99910	3358.76639	431.42392
17	-99910	3360.29450	3073.11221
16	-99910	3112.98899	2311.72899
15	-99910	3002.48740	1523.59723
14	-99910	2752.54287	694.21944
72	-99909	4595.71169	2098.50589
31	-99909	1267.38922	749.14423
32	-99909	1696.58503	1448.51190
70	-99909	1549.42084	3130.29399
33	-99909	1744.69728	2149.52951
76	-99909	4297.54914	510.08183
73	-99909	4814.52955	2394.92835
67	-99909	1028.42905	608.52098
68	-99909	1296.04448	1453.47608
71	-99909	4336.09014	3016.32447
69	-99909	1399.97245	2323.72189
30	-99909	3051.81407	239.91500
74	-99909	4462.28923	2896.41605
34	-99909	1734.87461	2885.38951
129	-99908	3124.88472	1391.65691
106	-99908	2808.52661	594.98091
108	-99908	3175.47664	2102.70092
130	-99908	3198.81215	2100.33808
69	-99907	726.43624	2639.50056
26	-99907	4657.10333	82.71182
29	-99907	4007.41110	136.04640
34	-99907	2327.40104	2803.99521
24	-99907	4271.63693	1915.06515
31	-99907	1812.36675	494.42267
30	-99907	3582.95746	502.08596
67	-99907	332.90318	811.92852
33	-99907	2332.95646	2006.92821
66	-99907	310.31733	78.51512
68	-99907	609.34880	1702.99992
32	-99907	2282.09337	1253.34767
25	-99907	4518.09817	2860.61693
32	-99906	1450.22414	445.13170
66	-99906	1632.69885	1014.84611
80	-99906	4504.57858	2388.20273
36	-99906	1400.96389	3237.66266
67	-99906	1665.30841	1686.62617
34	-99906	1458.07978	1727.00615
79	-99906	4395.63903	1653.75675
35	-99906	1618.86075	2463.33944
65	-99906	1588.65826	247.97956
21	-99906	4496.79076	345.82445
33	-99906	1465.99832	1069.96033
68	-99906	1896.41372	2475.11201
77	-99906	4557.63385	315.97952
22	-99906	4686.61834	1099.08712
78	-99906	4430.30826	955.47914
54	-99905	2656.15088	1008.49860
91	-99905	3493.10161	1840.25237
96	-99905	165.86536	2742.56448
149	-99905	739.04318	3008.19831
51	-99905	613.14988	269.07032
89	-99905	3567.58764	417.01797
55	-99905	2654.28126	1663.88655
148	-99905	810.23024	2024.52872
45	-99905	695.85322	1361.95855
56	-99905	2635.43025	2330.16568
94	-99905	284.08282	2531.65405
99	-99905	56.87920	1292.45183
52	-99905	811.99450	711.04552
47	-99905	722.11629	2724.89012
53	-99905	2499.44154	319.82947
147	-99905	738.98847	1129.08827
146	-99905	698.88225	279.14309
50	-99905	444.84172	57.37528
90	-99905	3515.41044	1063.38711
92	-99905	3530.84031	2556.40144
44	-99905	710.59033	574.56269
95	-99905	90.84210	2697.77863
46	-99905	734.04102	2018.49305
57	-99905	2762.87992	3065.04920
155	-99904	2739.89502	811.11692
156	-99904	2676.52079	1305.92012
157	-99904	2578.30823	2424.75638
103	-99903	114.30185	1199.49484
87	-99903	3113.86261	1622.93921
41	-99903	377.51276	999.44327
60	-99903	3120.43687	2388.50804
88	-99903	3033.96480	2357.39907
89	-99903	3048.91401	3030.50032
59	-99903	2925.99143	1748.16435
57	-99903	2656.11875	423.43786
86	-99903	3062.14620	977.38489
104	-99903	165.00329	1894.09030
40	-99903	372.90052	357.22718
42	-99903	267.37247	1750.52503
44	-99903	234.68744	3175.86862
152	-99903	1066.73670	2249.64886
58	-99903	2848.23796	1054.24828
43	-99903	265.52086	2454.18209
105	-99903	354.59550	2586.11614
151	-99903	1242.84335	894.04211
85	-99903	3044.60687	181.11257
61	-99903	3262.02546	3101.87271
47	-99902	935.02672	181.54840
145	-99902	824.81480	2979.61982
96	-99902	2713.32074	3185.78696
53	-99902	3388.77739	2731.49317
94	-99902	2852.96406	3008.53106
50	-99902	2977.88708	442.10161
51	-99902	3153.90070	667.85552
95	-99902	2685.82224	3106.48306
144	-99902	391.31656	1916.64309
52	-99902	3364.27607	1099.97802
49	-99902	3391.78475	234.11153
93	-99902	3678.07134	1260.77021
102	-99901	1962.98914	743.09819
150	-99901	4512.84818	725.02638
152	-99901	4753.96722	3073.04178
151	-99901	4717.78597	1781.00679
86	-99901	1077.88734	503.72224
105	-99901	2471.58664	2806.81058
131	-99901	3814.83042	75.78445
103	-99901	2215.82609	1426.69676
134	-99901	3741.42899	2257.70539
133	-99901	3754.45585	1550.56369
104	-99901	2290.82949	2099.13881
57	-99901	4657.89090	617.11379
89	-99901	1039.11680	2382.24761
101	-99901	1911.97644	60.61677
88	-99901	1000.72997	1767.67798
90	-99901	1065.29770	3087.32941
87	-99901	1091.29705	1154.68238
132	-99901	3777.86616	799.18600
12	-22	773.21622	2043.57432
13	-22	896.51351	2744.27297
9	-22	322.75676	154.04054
10	-22	582.71622	747.06892
11	-22	667.56757	1380.54865
128	-21	2102.46351	112.00000
109	-21	4426.36486	3078.09459
132	-21	2077.46081	3096.43243
131	-21	2141.72027	2327.47973
105	-21	3872.16216	274.46081
129	-21	2035.48108	859.22838
107	-21	4134.31081	1659.58878
106	-21	3919.41892	985.07973
108	-21	4266.25676	2437.54054
130	-21	2089.45676	1564.53378
108	-20	4822.67568	1292.99730
127	-20	1290.37568	442.40946
129	-20	1181.51216	1886.37297
130	-20	1271.63243	2582.49054
128	-20	1245.10000	1158.04865
134	-19	1613.13108	2862.47838
131	-19	1721.63919	697.65946
103	-19	4205.71622	515.56892
133	-19	1605.42297	2076.74189
105	-19	4464.39189	1853.17432
132	-19	1660.97432	1415.94730
107	-19	4716.85135	3158.58108
104	-19	4273.71622	1144.44324
106	-19	4508.22973	2525.04459
108	-18	469.43243	514.64865
66	-18	3779.33649	2564.53514
111	-18	800.94595	2810.75676
82	-18	2654.60811	2228.70405
63	-18	3352.61892	347.72162
109	-18	593.63514	1239.73243
65	-18	3691.03919	1864.57973
110	-18	759.74324	2005.55676
83	-18	2711.51622	2978.27027
80	-18	2679.98243	485.82838
81	-18	2786.48649	1371.28514
64	-18	3537.15135	1180.91486
35	-17	1236.87703	146.93243
38	-17	930.43243	2538.25541
64	-17	2178.85135	1755.73392
36	-17	1135.21892	874.58514
66	-17	2470.92986	3224.85135
80	-17	4082.02703	110.02703
82	-17	4085.21622	1863.02162
81	-17	4196.52703	974.12162
65	-17	2352.58514	2470.52568
62	-17	1866.95135	216.52703
63	-17	2018.93784	937.24324
83	-17	4167.06757	2632.48649
37	-17	1013.85135	1690.75595
66	-16	156.48649	2411.63514
20	-16	3360.99324	788.00946
34	-16	3020.09324	568.45541
22	-16	3688.82027	2537.53919
36	-16	3013.23649	2326.22568
67	-16	134.74324	3174.14865
65	-16	59.93243	1495.98135
35	-16	3170.65676	1369.31351
21	-16	3530.57027	1690.46122
34	-15	1379.62568	427.25541
66	-15	1836.57432	2218.38243
35	-15	1516.14189	1233.63649
64	-15	1568.11351	576.55000
65	-15	1739.42027	1369.71216
82	-15	4645.33784	3099.60811
81	-15	4796.01351	2115.69324
79	-15	4521.90541	393.77027
36	-15	1353.70270	2074.27162
67	-15	1857.44595	2993.55405
37	-15	1222.45135	2977.16216
80	-15	4657.70270	1171.05405
66	-14	2291.11216	451.58514
31	-14	346.72973	426.85135
35	-14	944.79730	2893.11892
34	-14	768.27027	2197.74054
72	-14	4545.54054	913.66216
73	-14	4714.55405	1152.22162
74	-14	4441.13514	1621.52915
32	-14	768.24324	985.53243
77	-14	3721.58784	857.49189
76	-14	2976.31081	292.82162
79	-14	3599.88649	2147.05405
75	-14	4680.05405	1475.30541
67	-14	2347.43054	1081.11081
71	-14	4735.04054	1877.62838
78	-14	3663.19054	1517.79797
69	-14	2668.94324	2577.23378
80	-14	3687.96486	2847.35000
33	-14	785.13514	1581.58743
68	-14	2586.57703	1840.57703
122	-13	4088.64865	161.93243
112	-13	1746.80946	1500.51689
77	-13	1693.17568	315.99054
81	-13	1769.42703	3204.51351
124	-13	4339.36486	1339.59459
125	-13	4512.56757	2279.84324
78	-13	1621.95811	1139.74324
69	-13	4714.51351	2761.67973
68	-13	4653.50000	2066.70405
113	-13	1835.63784	2208.25000
111	-13	1615.89865	800.06622
66	-13	4326.78378	605.72703
80	-13	1646.88784	2341.70946
114	-13	1989.50000	2884.55946
79	-13	1575.84865	1661.99108
67	-13	4404.69063	1278.80781
126	-13	4216.90541	2815.92297
123	-13	4422.25676	842.59865
112	-12	3095.64324	2066.52838
82	-12	381.48649	3145.45946
81	-12	566.91892	2402.56757
125	-12	3232.50000	1458.50000
111	-12	2977.50000	1386.35135
79	-12	398.39189	922.64324
123	-12	3192.17703	37.58108
124	-12	3081.36486	600.81892
127	-12	3067.87297	2737.68243
80	-12	457.55405	1558.42649
78	-12	434.24324	499.52162
113	-12	3188.06486	2737.64730
126	-12	3006.35811	1962.48919
110	-12	2972.86892	681.43108
110	-11	2903.43919	2531.06216
108	-11	2615.68649	1172.48108
128	-11	3448.55405	1659.17122
129	-11	3387.10811	2381.10946
130	-11	3482.35405	3013.47297
83	-11	825.35135	1990.20676
111	-11	2933.57973	3222.44595
81	-11	904.86486	626.74595
109	-11	2756.57432	1812.59324
127	-11	3467.81622	948.41216
126	-11	3435.52973	209.25676
84	-11	544.70270	2305.34189
85	-11	532.43243	3173.54054
82	-11	762.62162	1339.43108
107	-11	2454.21851	468.13108
84	-10	2266.01892	960.53919
108	-10	1278.17027	2991.60811
106	-10	923.79730	1546.55986
85	-10	2093.23784	1735.23865
63	-10	4158.87838	2765.99730
153	-10	1583.69865	625.81216
107	-10	1154.72027	2269.62162
105	-10	886.56757	779.02973
60	-10	3716.59459	592.30135
61	-10	3850.70270	1318.94054
86	-10	2238.95405	2647.75270
154	-10	1020.09459	1566.59892
104	-10	684.87838	49.71622
155	-10	1263.66486	2772.05541
62	-10	4051.74324	2046.88784
83	-10	2340.87176	424.84459
60	-9	4527.52703	1162.56081
132	-9	4174.43243	2267.46892
104	-9	1671.46757	672.17703
152	-9	4038.82432	432.08243
59	-9	4353.64865	563.68108
129	-9	4117.64865	234.81081
131	-9	4228.45946	1521.54959
133	-9	4068.29730	3036.39189
157	-9	3527.21622	2855.30676
103	-9	1621.06486	11.18919
61	-9	4658.12162	1840.31757
156	-9	3495.47162	1730.75257
106	-9	1915.04054	2106.87838
107	-9	2136.15000	2779.86486
87	-9	1489.50405	2621.48514
62	-9	4845.09459	2532.05946
155	-9	3481.38649	1232.51486
86	-9	1441.41757	1942.77838
130	-9	4174.72973	828.77432
154	-9	2974.37432	366.28919
85	-9	1344.06081	1010.71757
105	-9	1864.35946	1379.14595
153	-9	3656.35811	288.86892
39	-8	4128.74324	2749.87027
38	-8	4122.08108	1916.91622
17	-8	1825.75946	1045.50135
20	-8	2420.45581	3102.87838
36	-8	4281.52703	414.96081
37	-8	4194.71622	1191.85541
18	-8	1981.46351	1773.82703
19	-8	2255.59865	2436.20676
16	-8	1620.34459	348.87838
85	-7	3833.37838	2086.71351
38	-7	1231.93243	678.54324
59	-7	1729.02027	42.16216
17	-7	4857.95946	1464.60135
41	-7	1165.59865	2934.97297
61	-7	2005.76892	1429.49459
60	-7	1892.96081	705.47027
83	-7	4078.56757	790.46757
39	-7	1207.51622	1542.52757
16	-7	4649.08108	841.19054
62	-7	2191.01622	2116.00135
15	-7	4592.18919	181.56757
82	-7	3965.54054	136.24324
86	-7	3990.51351	2818.61757
40	-7	1156.92973	2277.38378
63	-7	2302.97311	2782.02162
84	-7	3975.14865	1529.60716
56	-6	2623.56757	241.39189
42	-6	231.78378	1214.23378
58	-6	3022.15946	1564.04662
103	-6	266.86486	1716.21189
59	-6	3088.00270	2260.07568
88	-6	2966.34459	1818.76757
86	-6	2973.40811	467.59324
150	-6	1339.21622	724.86486
60	-6	3288.48649	2889.08108
89	-6	2998.36892	2492.67838
151	-6	1387.12027	1814.90405
90	-6	3007.81757	3136.24324
57	-6	2826.46892	923.63784
105	-6	516.08108	3104.16216
152	-6	1243.95405	3220.77027
104	-6	329.68919	2414.18108
87	-6	3018.41351	1099.48108
41	-6	340.24324	473.54730
43	-6	220.78378	1919.15946
44	-6	184.98649	2640.83784
13	-5	3593.96486	1551.82541
15	-5	4028.98649	2993.82432
57	-5	572.54054	1430.84324
55	-5	422.98649	127.63514
58	-5	760.94595	2138.65405
44	-5	2399.39392	2665.35541
14	-5	3766.45000	2230.62568
59	-5	821.54054	2846.85270
56	-5	414.78378	765.91216
41	-5	2548.57405	352.91486
12	-5	3427.98919	787.43378
11	-5	3293.15946	75.40541
43	-5	2437.45045	1907.17297
50	-4	74.78378	2199.09189
54	-4	527.81081	1467.97297
47	-4	2888.01486	2929.30676
56	-4	518.41892	2679.65541
8	-4	2996.11081	30.40541
11	-4	3273.13243	2008.47297
45	-4	2868.04054	1535.26473
49	-4	478.52703	1948.00405
10	-4	3241.77568	1370.60000
1	-4	316.35135	2270.11622
44	-4	2871.89730	796.28649
55	-4	552.60811	2058.43378
43	-4	2916.86757	102.43243
9	-4	3007.96757	727.57297
51	-4	232.64865	2412.11216
46	-4	2902.91892	2224.26622
53	-4	471.36486	1024.24730
52	-4	433.55405	2865.36622
12	-4	3356.52973	2683.73919
7	-4	670.00000	336.49189
47	1001	775.00100	70.26070
53	1001	3583.37000	2766.74000
94	1001	2987.96000	2859.31000
144	1001	576.61000	2088.35000
52	1001	3486.99000	947.85900
50	1001	3098.76000	292.46100
145	1001	1046.01000	3101.85000
95	1001	2816.59000	2953.75000
51	1001	3276.87000	517.27000
93	1001	3551.02000	1109.48000
49	1001	3518.29000	82.54390
96	1001	2845.71000	3038.63000
92	1002	3929.66000	2104.29000
46	1002	1201.67000	1598.56000
95	1002	501.91400	3172.18000
89	1002	3974.98000	41.25120
47	1002	1190.17000	2296.81000
50	1002	846.72000	549.46400
49	1002	1252.79000	328.35000
96	1002	565.12600	3209.92000
56	1002	2313.50000	2832.57000
54	1002	2350.50000	1554.48000
52	1002	1209.84000	1202.31000
45	1002	1158.63000	945.92600
147	1002	204.82800	1780.97000
94	1002	678.79100	3014.14000
53	1002	2263.21000	896.75900
44	1002	1181.94000	184.96300
51	1002	1010.39000	762.94800
90	1002	3912.17000	654.90700
145	1002	184.87800	341.11600
91	1002	3879.39000	1402.84000
55	1002	2342.40000	2184.15000
146	1002	224.31700	929.51500
92	1003	3244.60000	2316.27000
91	1003	3203.33000	1580.07000
54	1003	3052.98000	1160.55000
97	1003	484.06300	3027.41000
53	1003	2901.88000	404.32300
101	1003	183.78900	2789.15000
90	1003	3230.85000	772.07300
55	1003	3040.33000	1842.84000
94	1003	532.38800	2282.71000
55	1004	2496.38000	1860.45000
54	1004	2500.45000	1222.41000
52	1004	963.66800	942.05100
89	1004	3744.31000	299.74200
90	1004	3688.69000	925.22500
95	1004	255.27300	2902.26000
91	1004	3663.29000	1682.13000
46	1004	963.01100	1867.57000
147	1004	509.27200	1373.32000
96	1004	325.48000	2942.07000
56	1004	2473.53000	2512.32000
148	1004	581.45300	2257.29000
149	1004	489.50000	3219.87000
57	1004	2591.02000	3230.21000
50	1004	601.46200	295.13500
49	1004	1016.52000	75.12690
51	1004	766.89200	505.11600
53	1004	2372.42000	556.25800
47	1004	951.78900	2563.75000
92	1004	3705.58000	2385.38000
94	1004	440.55200	2739.21000
56	1005	2620.72000	3099.48000
145	1005	507.53600	732.32000
92	1005	3690.59000	1769.86000
45	1005	930.19800	609.86100
49	1005	1611.80000	132.52500
54	1005	2676.36000	1818.77000
147	1005	560.06900	2239.60000
91	1005	3636.01000	1075.02000
90	1005	3676.03000	321.88400
48	1005	407.29200	1093.45000
93	1005	3288.11000	3012.47000
51	1005	1373.58000	565.58300
95	1005	872.20000	2979.05000
50	1005	1208.02000	351.15900
46	1005	977.81600	1255.47000
53	1005	2611.91000	1117.60000
47	1005	964.91600	1951.56000
146	1005	575.46500	1343.04000
55	1005	2655.27000	2449.41000
148	1005	662.72500	3146.90000
94	1005	1049.09000	2832.50000
52	1005	1575.03000	1002.32000
51	1006	1653.95000	660.11700
53	1006	2663.43000	1410.86000
90	1006	3735.92000	40.89020
54	1006	2693.26000	2120.13000
48	1006	692.26600	983.61700
45	1006	1001.17000	324.79300
95	1006	1155.28000	3084.02000
47	1006	1037.98000	1663.60000
52	1006	1857.49000	1098.13000
49	1006	1887.96000	225.73500
55	1006	2665.03000	2744.35000
46	1006	1051.69000	968.60200
91	1006	3688.23000	788.74600
92	1006	3749.76000	1479.06000
50	1006	1487.59000	443.01700
93	1006	3432.22000	2747.26000
96	1006	1207.01000	3135.89000
94	1006	1327.22000	2944.74000
95	1007	1103.29000	2968.53000
48	1007	569.55600	921.19500
45	1007	883.48900	379.85600
55	1007	2758.65000	2660.64000
146	1007	655.74200	1638.47000
92	1007	3645.64000	1540.66000
90	1007	3631.67000	91.71890
52	1007	1806.23000	976.75700
96	1007	1156.68000	3022.68000
99	1007	191.66400	2292.61000
50	1007	1435.24000	322.07200
47	1007	919.58100	1722.19000
51	1007	1602.80000	538.28100
53	1007	2744.72000	1309.23000
93	1007	3312.83000	2779.96000
147	1007	633.79600	2564.87000
145	1007	575.87000	1008.46000
54	1007	2786.72000	2029.70000
49	1007	1838.25000	103.83000
91	1007	3587.70000	847.30200
46	1007	933.01500	1024.62000
47	1008	1100.36000	1788.26000
99	1008	18.74920	2275.39000
96	1008	1076.27000	3184.32000
49	1008	1758.87000	278.55100
95	1008	1023.08000	3135.26000
53	1008	2553.81000	1323.12000
94	1008	1195.06000	2991.82000
92	1008	3818.53000	1600.54000
93	1008	3462.41000	2885.50000
46	1008	1113.70000	1091.88000
51	1008	1524.01000	713.44600
54	1008	2593.31000	2019.22000
45	1008	1064.11000	445.11200
91	1008	3758.74000	907.61600
55	1008	2570.02000	2644.14000
145	1008	358.43000	956.93000
48	1008	625.65000	1109.16000
146	1008	422.33100	1581.61000
90	1008	3803.13000	159.97200
147	1008	387.10400	2487.34000
52	1008	1726.88000	1152.11000
148	1009	604.84900	2807.74000
54	1009	2590.96000	1593.20000
90	1009	3698.65000	553.35600
50	1009	971.61500	346.20900
51	1009	1136.99000	558.86300
91	1009	3664.04000	1306.91000
146	1009	520.36300	1033.65000
94	1009	811.11600	2813.76000
56	1009	2546.82000	2878.62000
48	1009	214.31700	1244.42000
95	1009	631.40200	2966.55000
46	1009	989.33800	1491.37000
52	1009	1336.29000	996.17400
55	1009	2577.10000	2227.64000
49	1009	1378.89000	126.92100
47	1009	976.83500	2187.99000
92	1009	3714.04000	2006.90000
96	1009	694.41000	3012.01000
45	1009	945.28800	843.62500
53	1009	2503.42000	907.14500
97	1010	1071.69000	3227.69000
45	1010	465.30300	496.90000
146	1010	1019.54000	1353.75000
51	1010	1444.06000	120.57900
55	1010	3075.75000	2438.01000
46	1010	514.88200	1163.43000
54	1010	3104.51000	1768.63000
145	1010	911.39200	706.30400
93	1010	2962.68000	2888.06000
92	1010	3345.72000	1713.98000
91	1010	3291.52000	990.04100
52	1010	1652.35000	570.69400
53	1010	3021.96000	996.01500
90	1010	3333.19000	195.28800
47	1010	499.76300	1886.66000
56	1010	3041.76000	3122.32000
99	1010	392.88200	2058.71000
94	1010	1112.15000	2489.91000
48	1010	156.24500	684.62500
95	1010	924.30200	2634.46000
96	1010	985.18700	2701.46000
95	1011	874.58000	3154.03000
96	1011	930.51200	3199.44000
45	1011	1101.08000	586.89800
90	1011	3842.75000	299.85000
91	1011	3801.36000	1047.31000
48	1011	525.81400	1223.64000
52	1011	1579.33000	1175.55000
93	1011	3458.70000	3035.43000
54	1011	2515.33000	1889.95000
49	1011	1614.08000	302.02900
94	1011	1047.77000	3006.41000
55	1011	2496.29000	2516.35000
146	1011	354.41500	1398.20000
53	1011	2462.66000	1205.67000
148	1011	418.84600	3199.91000
56	1011	2461.14000	3164.34000
50	1011	1212.68000	520.76300
145	1011	299.21800	782.94100
92	1011	3858.53000	1742.96000
46	1011	1148.41000	1235.33000
147	1011	322.71500	2288.23000
51	1011	1377.42000	736.46800
47	1011	1135.25000	1932.70000
92	1012	3805.58000	1686.04000
145	1012	369.25600	848.79600
146	1012	431.46300	1466.75000
94	1012	1112.99000	2963.46000
90	1012	3789.74000	242.84000
49	1012	1676.68000	255.80200
52	1012	1642.78000	1128.65000
93	1012	3424.42000	2964.42000
54	1012	2583.45000	1931.15000
91	1012	3747.70000	991.97600
53	1012	2534.09000	1238.13000
48	1012	544.32900	1146.09000
50	1012	1275.58000	474.14900
96	1012	994.83500	3156.61000
55	1012	2562.39000	2558.05000
45	1012	1048.60000	529.70300
147	1012	401.63000	2365.50000
46	1012	1097.02000	1176.97000
51	1012	1440.72000	690.02600
56	1012	2526.41000	3206.34000
47	1012	1083.97000	1873.46000
95	1012	939.72700	3108.86000
49	1013	1540.23000	139.84000
96	1013	857.42500	3033.24000
54	1013	2640.53000	1751.87000
146	1013	546.62800	1250.05000
145	1013	482.55900	644.26200
91	1013	3653.66000	1145.77000
46	1013	990.98000	1328.63000
50	1013	1135.64000	358.45900
53	1013	2570.47000	1057.25000
47	1013	977.54100	2024.38000
51	1013	1301.16000	572.44400
55	1013	2621.98000	2383.35000
52	1013	1501.38000	1009.68000
45	1013	944.19100	681.90800
90	1013	3692.45000	393.55500
92	1013	3707.13000	1842.32000
94	1013	975.81500	2836.02000
56	1013	2589.16000	3033.94000
93	1013	3283.12000	3086.37000
92	1014	3328.30000	1358.26000
100	1014	145.16900	3144.51000
98	1014	201.09600	3120.64000
99	1014	484.15700	2399.41000
93	1014	3052.64000	2541.47000
45	1014	448.46300	144.45300
52	1014	2003.15000	587.29900
47	1014	486.93000	1534.64000
94	1014	1461.84000	2534.53000
91	1014	3268.12000	638.18300
53	1014	3176.17000	1313.18000
146	1014	1079.08000	1827.81000
51	1014	1791.13000	135.58100
96	1014	1331.01000	2744.60000
147	1014	1079.90000	2848.82000
46	1014	502.09000	810.59000
55	1014	3182.18000	2776.79000
54	1014	3222.55000	2110.07000
145	1014	955.86700	1151.09000
95	1014	1276.38000	2671.60000
144	1014	963.63500	131.95000
146	1015	1009.01000	676.18500
54	1015	3013.02000	1272.19000
91	1015	3269.08000	1481.26000
95	1015	423.15400	2525.56000
47	1015	428.79900	2382.06000
94	1015	618.29100	2367.89000
46	1015	442.95000	1653.81000
96	1015	493.51600	2586.08000
99	1015	302.07500	1569.53000
52	1015	1160.78000	467.55600
53	1015	2875.59000	518.13000
51	1015	954.37000	15.10880
92	1015	3312.69000	2217.00000
148	1015	1154.11000	2565.50000
97	1015	570.99400	3112.00000
147	1015	1053.14000	1611.63000
91	1016	3232.54000	192.45300
92	1016	3300.47000	900.75300
52	1016	2459.44000	617.70700
96	1016	1786.60000	2792.96000
53	1016	3370.41000	1728.53000
94	1016	1921.53000	2587.91000
55	1016	3314.86000	3208.20000
93	1016	3162.54000	2090.64000
46	1016	500.21900	359.46500
47	1016	482.81000	1080.67000
95	1016	1738.46000	2713.30000
145	1016	1028.36000	1736.80000
144	1016	889.77700	717.69600
51	1016	2244.56000	166.34400
48	1016	820.18900	200.45100
54	1016	3369.35000	2550.58000
55	1017	3359.53000	3178.09000
48	1017	776.96400	166.74100
144	1017	957.74500	704.79800
96	1017	1776.07000	2740.28000
52	1017	2448.20000	564.78500
47	1017	431.38100	1096.65000
94	1017	1912.41000	2533.94000
146	1017	1234.81000	2411.59000
93	1017	3108.30000	2093.35000
54	1017	3414.54000	2519.41000
145	1017	1091.14000	1707.78000
51	1017	2233.60000	114.01000
95	1017	1728.04000	2659.25000
91	1017	3182.72000	210.46800
53	1017	3411.35000	1692.73000
92	1017	3249.50000	918.64500
46	1017	448.29100	375.83700
99	1017	659.82800	2807.35000
146	1018	514.76500	958.65200
50	1018	916.88600	339.41800
145	1018	457.62500	369.41700
48	1018	164.99400	1275.81000
90	1018	3698.58000	607.80700
49	1018	1324.53000	120.01600
51	1018	1081.30000	552.00700
53	1018	2483.05000	855.13000
99	1018	13.74930	1805.35000
54	1018	2576.55000	1538.42000
47	1018	973.98200	2244.44000
92	1018	3713.91000	2062.76000
147	1018	512.48400	1827.59000
95	1018	574.66400	2958.57000
46	1018	986.26700	1546.81000
91	1018	3665.03000	1362.60000
55	1018	2563.99000	2173.32000
52	1018	1281.07000	989.12200
94	1018	755.11500	2804.11000
96	1018	639.19500	3002.34000
48	1019	942.65500	777.80100
50	1019	1804.12000	442.18200
92	1019	3710.68000	1163.55000
91	1019	3643.39000	481.03300
53	1019	2816.33000	1691.51000
51	1019	1972.47000	661.44600
93	1019	3488.73000	2430.53000
96	1019	1523.57000	3150.94000
54	1019	2814.55000	2420.80000
94	1019	1647.64000	2962.02000
99	1019	220.73500	2673.42000
52	1019	2177.98000	1099.16000
47	1019	1015.10000	1346.68000
55	1019	2776.88000	3039.91000
146	1019	611.87400	2149.39000
147	1019	563.74900	3102.12000
95	1019	1477.81000	3092.95000
48	1020	1010.06000	768.60400
95	1020	1535.98000	3129.63000
91	1020	3668.47000	421.71700
54	1020	2802.91000	2487.52000
53	1020	2812.52000	1758.45000
147	1020	529.25600	3189.54000
93	1020	3532.60000	2379.23000
55	1020	2764.01000	3103.73000
146	1020	583.05500	2233.02000
46	1020	1060.50000	596.40000
47	1020	1046.09000	1288.04000
92	1020	3737.29000	1102.97000
51	1020	2028.82000	696.94900
94	1020	1705.20000	3000.26000
145	1020	495.85800	1577.32000
96	1020	1580.55000	3187.86000
52	1020	2234.76000	1134.78000
144	1020	413.37400	469.77200
49	1020	2259.98000	261.91700
50	1020	1860.71000	477.12300
92	1021	3731.85000	1065.94000
96	1021	1616.48000	3188.42000
93	1021	3537.85000	2342.42000
91	1021	3662.68000	384.59100
95	1021	1572.90000	3129.24000
51	1022	2404.97000	717.85300
53	1022	2977.41000	2097.99000
145	1022	568.23200	2050.87000
46	1022	1054.77000	228.77100
54	1022	2929.02000	2846.49000
96	1022	1957.36000	3216.88000
144	1022	368.39900	949.69500
92	1022	3702.91000	731.46800
99	1022	329.56600	3093.56000
50	1022	2234.86000	495.55100
52	1022	2612.75000	1154.22000
94	1022	2086.39000	3033.63000
91	1022	3627.77000	61.70880
48	1022	1316.15000	543.70700
93	1022	3610.63000	2008.73000
95	1022	1919.33000	3152.57000
49	1022	2635.78000	283.37500
47	1022	1040.03000	914.84100
146	1022	669.85800	2725.17000
96	1023	2141.94000	2987.10000
95	1023	2103.25000	2913.76000
144	1023	654.99000	1188.03000
46	1023	797.69700	74.05890
93	1023	3408.18000	1790.83000
49	1023	2814.60000	39.09340
94	1023	2275.31000	2800.01000
54	1023	3227.49000	2921.21000
99	1023	607.51600	3180.48000
51	1023	2581.08000	474.14000
53	1023	3278.79000	2136.58000
92	1023	3446.07000	581.06000
52	1023	2789.47000	908.50900
49	1024	3105.05000	77.50480
50	1024	2694.66000	289.10100
96	1024	2434.20000	3018.31000
94	1024	2570.97000	2835.80000
93	1024	3477.42000	1509.53000
95	1024	2400.03000	2941.24000
144	1024	611.70900	1561.87000
48	1024	1539.28000	90.64760
145	1024	951.38300	2583.97000
51	1024	2869.31000	511.07000
53	1024	3389.09000	2403.71000
54	1024	3307.12000	3198.47000
92	1024	3429.94000	298.74100
52	1024	3077.97000	942.83300
96	1025	2778.70000	3235.63000
47	1025	986.41700	113.34000
52	1025	3429.44000	1154.99000
51	1025	3219.48000	723.37300
94	1025	2918.48000	3060.67000
48	1025	1945.40000	33.36820
53	1025	3372.01000	2814.09000
50	1025	3043.96000	497.02300
49	1025	3457.95000	291.20600
95	1025	2752.53000	3156.75000
144	1025	328.35900	1999.82000
93	1025	3735.29000	1205.43000
145	1025	783.57300	3073.25000
145	1026	805.08600	3082.61000
96	1026	2789.62000	3220.91000
49	1026	3468.18000	276.80800
144	1026	347.08600	2014.03000
53	1026	3389.80000	2815.52000
51	1026	3229.34000	708.92300
47	1026	971.05600	104.99800
50	1026	3053.72000	482.75000
93	1026	3722.44000	1192.83000
94	1026	2929.61000	3045.81000
52	1026	3439.13000	1140.23000
48	1026	1943.61000	16.24170
95	1026	2763.30000	3141.64000
52	1027	3101.92000	1029.45000
48	1027	1613.61000	141.52500
95	1027	2421.05000	3029.20000
145	1027	850.28500	2633.05000
51	1027	2893.07000	596.95800
96	1027	2453.75000	3104.89000
53	1027	3323.77000	2466.28000
50	1027	2718.76000	373.70900
144	1027	501.19300	1585.43000
47	1027	884.02000	444.22200
94	1027	2590.04000	2924.36000
92	1027	3511.66000	267.20400
49	1027	3128.21000	163.57000
93	1027	3565.42000	1503.30000
94	1028	1608.37000	2659.01000
91	1028	3359.05000	491.13500
92	1028	3423.66000	1203.57000
52	1028	2149.48000	717.06000
50	1028	1762.67000	42.73420
146	1028	971.87700	2050.21000
51	1028	1937.23000	267.21000
96	1028	1477.14000	2863.61000
93	1028	3192.12000	2414.65000
55	1028	3113.97000	2945.67000
48	1028	647.44400	478.70200
144	1028	809.59600	321.83800
145	1028	852.77600	1367.62000
53	1028	3133.30000	1501.04000
47	1028	608.92900	1383.05000
95	1029	2441.33000	2901.12000
93	1029	3445.78000	1461.66000
52	1029	3120.11000	898.89300
49	1029	3147.52000	31.85560
50	1029	2735.56000	244.49500
54	1029	3364.88000	3223.82000
92	1029	3384.89000	261.03400
47	1029	753.00700	435.10900
96	1029	2475.78000	2980.38000
53	1029	3448.41000	2420.74000
144	1029	658.13000	1615.22000
145	1029	1010.13000	2625.66000
94	1029	2613.62000	2796.87000
48	1029	1542.45000	29.14130
51	1029	2911.13000	466.86800
95	1030	1392.78000	2736.36000
93	1030	3132.56000	2437.01000
94	1030	1575.96000	2601.79000
91	1030	3310.91000	520.86600
147	1030	1022.64000	3024.41000
92	1030	3373.88000	1237.58000
47	1031	871.65800	215.70200
144	1031	462.00500	1876.35000
49	1031	3358.74000	167.47200
51	1031	3120.89000	603.15300
95	1031	2651.99000	3049.86000
96	1031	2681.31000	3129.40000
92	1031	3496.81000	38.55430
93	1031	3618.49000	1281.54000
50	1031	2944.43000	377.38500
52	1031	3331.29000	1036.40000
94	1031	2821.27000	2950.48000
53	1031	3428.30000	2673.80000
145	1031	884.24400	2926.34000
95	1032	2666.50000	2560.15000
53	1032	3854.41000	2441.59000
94	1032	2847.77000	2461.18000
143	1032	2440.15000	31.49800
97	1032	2810.81000	3158.82000
145	1032	1485.93000	2816.22000
93	1032	3150.73000	1187.63000
96	1032	2704.08000	2649.75000
47	1032	395.14500	252.01400
51	1032	3120.65000	127.74800
144	1032	1074.67000	1912.85000
52	1032	3329.81000	556.62100
92	1032	3022.96000	85.49030
96	1033	2394.32000	2981.58000
[truncated: 39,346 more rows]
