# Supplementary material for: Unmanned aerial image dataset: Ready for 3D reconstruction
Source: Data Brief. 2019 May 24;25:103962. doi: 10.1016/j.dib.2019.103962 (PMC6554229; doi:10.1016/j.dib.2019.103962)
Supplement: Supplementary file 2 — Multimedia component 2 [file mmc2.zip › TimeStamps.txt]

1	150.752965
2	152.218245
3	153.703134
4	155.171511
5	156.626973
6	158.201535
7	159.661163
8	161.122772
9	162.573536
10	164.035887
11	165.497086
12	166.948094
13	168.409488
14	169.861018
15	171.324417
16	172.776702
17	174.230728
18	175.695498
19	177.153535
20	178.609622
21	180.078545
22	181.542113
23	183.012273
24	184.468653
25	185.919820
26	187.374341
27	188.828387
28	190.341979
29	191.806525
30	193.262824
31	194.730546
32	196.186276
33	197.656767
34	199.121685
35	200.615952
36	202.075997
37	203.534753
38	205.003735
39	206.615581
40	208.069544
41	209.536436
42	211.091068
43	212.560702
44	214.027699
45	215.656834
46	217.125419
47	218.576453
48	220.037639
49	221.503176
50	222.959818
51	224.414818
52	225.867010
53	227.330487
54	228.793155
55	230.260517
56	231.730618
57	233.189005
58	234.658844
59	236.125794
60	237.584388
61	239.054483
62	240.520338
63	241.977206
64	243.437821
65	244.891751
66	246.359315
67	247.827374
68	249.283064
69	250.741087
70	252.209944
71	253.671768
72	255.131038
73	256.591305
74	258.122458
75	259.599290
76	261.065528
77	262.535749
78	264.003953
79	265.461048
80	266.927336
81	268.384676
82	269.837471
83	271.304723
84	272.766507
85	274.230099
86	275.681722
87	277.140802
88	278.606694
89	280.064663
90	281.521043
91	282.972331
92	284.434234
93	285.890084
94	287.344390
95	288.802239
96	290.271703
97	291.736293
98	293.193869
99	294.651940
100	296.226837
101	297.692336
102	299.155205
103	300.615664
104	302.086530
105	303.542677
106	304.999610
107	306.453880
108	307.923169
109	309.384778
110	310.836853
111	312.290949
112	313.744038
113	315.212065
114	316.677634
115	318.148300
116	319.616056
117	321.068048
118	322.532298
119	323.993307
120	325.451169
121	326.914154
122	328.420384
123	329.887750
124	331.352049
125	332.813710
126	334.274534
127	335.735946
128	337.205786
129	338.667819
130	340.124354
131	341.586117
132	343.053807
133	344.577545
134	346.036671
135	347.507684
136	348.973031
137	350.435818
138	351.906977
139	353.377426
140	354.839045
141	356.291868
142	357.752849
143	359.219442
144	360.801263
145	362.267233
146	363.730411
147	365.200601
148	366.656911
149	368.118275
150	369.588822
151	371.042790
152	372.507381
153	373.967905
154	375.445914
155	377.023756
156	378.495478
157	379.979643
158	381.449053
