# Supplementary material for: Unmanned aerial image dataset: Ready for 3D reconstruction
Source: Data Brief. 2019 May 24;25:103962. doi: 10.1016/j.dib.2019.103962 (PMC6554229; doi:10.1016/j.dib.2019.103962)
Supplement: Supplementary file 3 — Multimedia component 3 [file mmc3.zip]

Archive with 1 entries (1 files):
- LaserScan.xyz
